# Supplementary material for: Psychometric Properties of Achievement Goal Constructs for Chinese Students
Source: Front Psychol. 2020 Oct 26;11:531568. doi: 10.3389/fpsyg.2020.531568 (PMC7649375; doi:10.3389/fpsyg.2020.531568)
Supplement: Supplementary Data Sheet 1 — Data for the article. [file Data_Sheet_1.xlsx]

## Sheet: 20200121-16_1_补全变量
Data Sheet 1: Data for the article.
order	ID530	WDLTM01	WDLTM02	WDLTM03	WDLTM04	WDLTM05	WDLTP06	WDLTP07	WDLTP08	WDLTP09	WDLTP10	WDLTP11	WDLTP12	grade	class	gender
1	80	3	2	5	3	3	4	4	1	1	4	4	2	3	31	1
2	80	2	5	5	5	5	5	2	3	4	5	1	5	3	31	1
3	80	6	6	6	6	6	6	6	6	6	6	6	3	3	31	1
4	80	3	4	4	3	3	5	4	3	4	4	3	1	3	31	2
5	80	2	3	2	4	2	3	4	3	2	4	5	2	3	31	1
6	80	3	5	5	5	1	4	4	4	3	3	4	6	3	31	1
7	80	3	1	3	6	2	5	4	1	1	4	1	1	3	31	1
8	80	3	4	6	5	4	3	5	3	1	5	4	2	3	31	1
9	80	1	4	2	3	2	4	5	1	2	4	2	2	3	31	2
10	80	6	6	6	5	6	6	6	5	6	6	6	6	3	31	1
11	63	5	6	6	5	5	6	5	3	4	999	3	1	3	31	2
12	63	2	3	3	2	3	2	3	3	4	2	2	3	3	31	1
13	63	4	5	6	2	5	5	6	4	6	4	5	2	3	31	1
14	63	4	5	6	5	6	3	2	1	5	4	4	5	3	31	2
15	63	6	5	6	6	6	5	1	1	1	999	1	1	3	31	1
16	63	6	6	6	6	6	6	6	6	3	6	4	6	3	31	1
17	63	1	6	3	6	4	5	3	3	4	6	6	6	3	31	1
18	87	2	5	4	3	2	6	5	4	3	3	2	2	3	31	2
19	87	4	1	6	2	3	6	2	5	1	1	1	2	3	31	2
20	87	4	5	1	2	3	2	1	2	3	2	1	2	3	31	1
21	87	2	1	6	5	3	4	6	3	5	2	1	1	3	31	1
22	87	2	2	3	4	6	5	3	4	2	3	6	4	3	31	1
23	87	4	5	6	5	4	3	3	3	2	4	4	1	3	31	1
24	87	6	1	2	3	4	5	6	4	5	6	2	6	3	31	2
25	87	2	2	4	3	2	4	4	5	4	5	3	3	3	31	1
26	87	2	6	2	2	1	6	6	6	2	2	2	2	3	31	2
27	87	2	6	6	3	4	6	2	4	6	3	6	2	3	31	2
28	79	5	1	5	5	5	5	5	5	5	5	5	3	3	31	1
29	137	1	4	3	3	4	3	3	4	4	3	3	3	3	31	2
30	137	3	5	6	2	4	1	3	2	5	6	3	3	3	31	2
31	137	5	2	5	5	5	5	6	5	2	5	5	5	3	31	2
32	137	5	5	5	6	5	5	2	2	5	5	5	3	3	31	2
33	137	1	5	5	5	4	5	4	4	4	5	5	4	3	31	1
34	137	999	4	999	3	5	1	5	999	5	5	5	6	3	31	2
35	137	3	6	5	4	999	4	999	3	2	3	5	3	3	31	1
36	137	5	6	6	6	6	3	3	6	3	6	6	3	3	31	2
37	137	3	6	5	4	6	5	6	999	4	3	5	6	3	31	1
38	137	1	2	2	3	4	3	5	6	5	4	3	2	3	31	1
39	137	5	5	2	3	5	5	5	999	2	5	5	3	3	31	2
40	20	4	4	4	4	3	4	5	3	2	3	4	3	3	31	1
41	26	2	2	2	4	4	3	1	1	1	1	1	1	3	31	2
42	26	5	5	4	4	5	4	3	4	3	4	3	1	3	31	2
43	26	3	5	4	4	5	6	2	6	4	3	4	3	3	31	2
44	26	3	6	6	4	4	5	5	5	6	3	6	3	3	31	1
45	26	6	6	6	6	6	6	5	5	6	6	5	4	3	31	1
46	26	6	5	4	3	3	4	4	3	4	3	4	3	3	31	1
47	26	6	5	6	5	5	6	6	5	6	6	5	4	3	31	1
48	26	4	5	4	6	5	4	4	4	4	4	3	3	3	31	1
49	46	1	3	6	6	5	6	6	4	4	3	3	1	3	31	1
50	46	1	3	6	6	5	6	6	4	4	5	2	1	3	31	1
51	46	1	6	6	6	6	6	6	6	6	3	5	1	3	31	1
52	46	2	3	4	5	1	6	6	999	2	6	1	2	3	31	1
53	45	1	5	4	6	1	5	5	1	1	1	1	2	3	31	1
54	45	1	2	3	4	5	4	3	2	1	2	4	3	3	31	1
55	45	1	5	5	5	2	5	5	1	1	5	5	1	3	31	1
56	45	3	3	3	4	3	4	4	3	4	3	4	2	3	31	1
57	45	3	3	4	2	2	2	3	2	1	2	2	5	3	31	2
58	45	2	2	3	4	3	2	5	2	6	3	4	2	3	31	1
59	45	6	5	6	6	6	6	5	4	1	2	2	2	3	31	2
60	45	2	1	3	4	2	5	3	5	1	3	4	4	3	31	2
61	45	2	6	4	2	2	5	4	3	2	2	2	2	3	31	2
62	45	2	3	4	4	6	6	6	6	6	3	4	3	3	31	1
63	45	1	6	6	5	4	6	6	6	4	5	1	2	3	31	1
64	45	1	6	6	6	5	6	6	6	6	6	6	6	3	31	2
65	45	5	6	6	6	6	6	4	3	6	6	6	6	3	31	1
66	45	3	4	4	3	4	3	4	4	2	4	4	1	3	31	1
67	45	1	5	4	2	3	2	5	4	3	4	1	5	3	31	1
68	45	4	2	5	2	4	5	5	1	5	4	3	4	3	31	1
69	67	2	5	5	3	6	6	5	4	4	5	5	1	3	31	2
70	67	6	2	4	5	5	6	4	4	1	3	1	2	3	31	1
71	67	2	2	2	4	1	6	6	1	1	4	4	4	3	31	1
72	72	3	4	5	6	5	5	5	3	5	6	6	2	3	31	1
73	72	2	3	5	6	2	5	5	3	4	4	1	2	3	31	2
74	72	6	6	6	6	6	6	6	6	6	6	1	3	3	31	2
75	72	6	6	6	6	6	6	6	6	6	6	6	6	3	31	1
76	72	6	6	5	6	6	6	3	3	1	3	1	3	3	31	2
77	72	4	6	5	3	3	1	6	5	4	3	1	2	3	31	#NULL!
78	72	6	4	6	5	5	6	6	6	6	6	6	6	3	31	1
79	153	2	6	6	5	6	6	4	4	6	6	5	5	3	31	2
80	153	6	1	6	6	6	6	6	3	6	6	1	3	3	31	1
81	153	1	5	6	3	4	999	2	6	3	3	4	2	3	31	1
82	153	4	6	6	5	6	6	6	3	5	3	3	5	3	31	1
83	153	1	6	6	6	6	6	3	3	3	3	1	2	3	31	2
84	153	2	5	6	2	5	6	6	999	2	6	6	5	3	31	2
85	153	1	6	6	6	3	6	6	1	1	1	2	3	3	31	2
86	153	2	6	6	4	4	6	5	2	1	1	1	1	3	31	1
87	99	2	6	6	4	1	6	6	6	6	6	6	3	3	31	1
88	99	2	6	6	4	6	6	6	6	6	6	6	6	3	31	2
89	99	5	2	5	3	1	5	6	6	4	1	2	2	3	31	1
90	99	5	6	6	4	6	6	6	6	6	6	1	3	3	31	1
91	99	2	6	6	4	6	6	6	6	6	6	5	2	3	31	1
92	99	2	1	6	3	1	6	6	6	6	6	1	4	3	31	1
93	99	5	6	6	4	6	6	6	6	6	6	5	2	3	31	2
94	99	2	6	6	4	6	6	6	6	6	6	5	6	3	31	2
95	67	1	4	4	3	6	1	2	1	1	1	1	2	3	31	1
96	67	6	6	5	4	4	5	5	2	3	2	5	1	3	31	1
97	67	2	5	5	3	5	6	4	4	4	3	3	5	3	31	2
98	67	2	5	4	5	4	5	4	3	3	4	4	4	3	31	2
99	15	6	6	6	6	6	6	6	6	6	6	6	5	3	31	1
100	15	6	6	5	5	5	6	6	4	5	6	6	4	3	31	1
101	15	3	4	3	5	4	2	4	3	4	2	1	1	3	31	1
102	15	5	5	4	3	2	6	2	2	5	4	5	2	3	31	1
103	15	6	6	6	6	6	6	6	6	6	6	6	2	3	31	1
104	15	5	6	3	4	2	6	5	4	3	2	3	4	3	31	2
105	15	5	5	6	5	6	6	4	4	2	4	4	1	3	31	2
106	15	2	4	6	4	4	6	6	5	5	4	5	2	3	31	1
107	15	6	5	4	3	5	4	6	3	2	4	4	5	3	31	1
108	37	2	6	6	6	5	6	4	1	1	5	5	1	3	31	2
109	37	5	6	5	3	4	6	6	5	3	3	3	4	3	31	2
110	37	1	5	4	4	2	6	6	1	1	4	4	4	3	31	1
111	37	2	1	5	4	6	5	6	2	1	5	2	3	3	31	2
112	37	3	4	5	4	5	4	5	6	5	4	5	5	3	31	1
113	37	4	4	3	2	4	4	3	3	2	2	3	2	3	31	2
114	37	2	5	6	6	6	6	6	5	6	6	6	2	3	31	1
115	37	6	6	6	6	6	6	6	6	6	6	6	6	3	31	1
116	37	6	1	6	6	6	6	6	4	1	2	2	1	3	31	2
117	37	4	6	6	2	6	6	1	2	6	6	2	4	3	31	2
118	79	3	4	5	3	3	4	2	2	1	3	2	2	3	31	1
119	79	1	6	4	6	5	6	6	5	4	4	4	5	3	31	1
120	79	1	6	6	1	1	6	2	1	1	1	1	1	3	31	2
121	79	1	1	2	5	6	4	4	3	6	6	1	3	3	31	2
122	79	1	2	6	2	5	6	2	3	1	1	2	4	3	31	1
123	79	2	6	5	5	6	6	3	1	1	1	1	4	3	31	2
124	79	5	5	6	5	5	5	6	5	5	5	2	5	3	31	2
125	79	2	4	4	5	4	4	5	3	4	4	2	1	3	31	2
126	79	2	6	5	5	6	6	3	3	1	1	1	4	3	31	2
127	79	2	3	5	4	3	4	4	5	3	5	4	4	3	31	2
128	79	4	1	6	5	6	5	4	1	1	2	2	1	3	31	2
129	36	1	6	6	4	4	3	6	3	1	2	5	2	3	31	1
130	36	2	6	6	3	5	6	1	1	3	2	2	3	3	31	1
131	36	4	5	3	4	3	4	4	2	3	3	4	4	3	31	2
132	36	5	5	5	5	5	5	5	5	5	5	5	5	3	31	2
133	36	6	6	4	3	5	6	6	5	4	6	6	6	3	31	2
134	36	6	6	5	6	1	2	6	1	2	3	6	2	3	31	2
135	36	3	6	1	6	1	6	6	1	1	6	1	4	3	31	1
136	36	6	1	6	5	4	5	5	5	6	6	6	6	3	31	1
137	88	2	4	4	3	2	1	3	1	3	2	3	1	3	31	2
138	88	5	1	6	3	3	6	5	1	1	4	1	1	3	31	2
139	88	4	1	5	3	1	6	6	1	1	6	3	5	3	31	2
140	88	1	3	6	6	3	6	6	1	1	4	1	1	3	31	2
141	88	4	6	6	6	1	6	6	1	1	6	5	3	3	31	2
142	88	1	6	6	6	6	6	6	6	6	6	6	6	3	31	2
143	88	5	1	6	3	4	2	6	1	2	5	1	2	3	31	1
144	88	5	1	5	5	3	5	5	1	1	5	4	4	3	31	2
145	47	2	1	6	4	6	6	6	1	3	6	1	3	3	31	2
146	47	2	1	6	6	6	6	5	2	3	6	2	2	3	31	1
147	47	6	1	6	6	6	6	6	3	3	6	3	2	3	31	1
148	47	2	1	6	6	6	6	6	6	4	6	2	6	3	31	2
149	47	2	1	6	6	6	6	6	2	3	6	2	2	3	31	2
150	47	2	1	6	6	6	6	2	3	6	6	5	2	3	31	1
151	47	2	1	5	6	6	6	6	3	3	6	5	2	3	31	1
152	47	2	6	5	6	6	6	6	2	3	6	6	2	3	31	2
153	47	2	1	5	6	6	6	6	2	2	6	6	2	3	31	2
154	47	2	1	5	6	6	6	6	3	5	3	3	3	3	31	1
155	47	3	1	5	6	6	6	6	2	3	6	4	2	3	31	1
156	141	1	4	5	6	3	5	5	5	6	4	4	3	3	31	1
157	141	2	3	4	5	6	5	4	3	3	3	5	2	3	31	2
158	141	1	6	6	6	6	6	6	6	6	6	4	6	3	31	1
159	141	1	2	1	2	1	2	999	1	2	3	5	4	3	31	2
160	141	6	1	5	6	6	6	2	1	1	5	6	1	3	31	1
161	141	1	6	6	6	6	1	6	5	4	1	4	3	3	31	1
162	141	6	5	4	5	2	1	3	5	5	4	4	4	3	31	1
163	141	1	6	5	4	2	3	4	6	1	5	3	4	3	31	1
164	20	999	5	5	999	2	5	4	6	1	4	4	1	3	31	1
165	20	2	6	6	4	999	6	3	3	1	2	3	3	3	31	1
166	20	6	4	6	3	999	1	1	6	6	5	3	6	3	31	1
167	20	5	4	6	999	999	4	2	3	4	5	3	1	3	31	2
168	20	4	5	5	6	5	6	6	1	1	5	2	4	3	31	1
169	20	5	1	3	5	6	5	6	6	6	4	3	6	3	31	1
170	32	3	2	3	4	3	4	5	3	3	3	1	3	3	31	1
171	32	6	6	6	6	6	6	6	6	5	6	5	6	3	31	2
172	32	4	3	2	6	3	4	2	3	2	3	5	1	3	31	2
173	32	6	2	4	6	5	6	6	4	1	6	3	5	3	31	2
174	32	2	3	4	4	4	5	4	4	4	4	4	2	3	31	1
175	32	3	4	4	2	2	6	5	1	2	3	1	3	3	31	1
176	32	2	3	4	2	3	2	3	2	3	2	4	2	3	31	1
177	32	2	4	3	4	4	5	5	3	1	2	2	1	3	31	2
178	32	1	3	4	3	4	5	5	4	5	5	5	4	3	31	1
179	32	5	5	6	5	6	6	6	4	4	5	5	2	3	31	2
180	44	1	2	6	5	3	3	2	1	1	6	2	2	3	31	1
181	44	1	2	1	2	5	6	6	4	1	1	3	1	3	31	1
182	44	1	4	5	5	5	3	5	3	1	4	3	1	3	31	2
183	44	1	3	1	1	3	1	1	1	1	3	3	1	3	31	2
184	44	2	5	1	2	1	6	5	6	1	1	1	1	3	31	1
185	44	2	5	6	2	6	6	6	4	2	5	1	3	3	31	2
186	98	5	6	6	5	6	5	6	3	2	6	4	2	3	31	1
187	98	5	6	6	4	6	5	6	3	2	6	4	5	3	31	2
188	98	5	5	6	5	4	5	6	3	2	6	5	2	3	31	1
189	98	5	6	6	5	6	5	6	3	2	6	4	3	3	31	2
190	98	5	6	6	5	6	6	6	3	3	6	5	6	3	31	1
191	98	5	6	6	5	6	5	3	2	1	6	5	4	3	31	2
192	98	5	6	4	5	6	5	6	3	2	6	5	2	3	31	1
193	98	5	6	6	5	6	5	6	3	2	6	5	3	3	31	1
194	98	5	6	6	5	6	6	6	3	2	6	2	3	3	31	2
195	98	3	6	6	5	6	6	6	4	2	6	5	2	3	31	2
196	98	5	6	5	4	6	4	6	3	2	6	6	3	3	31	2
197	98	5	6	6	6	5	6	6	3	2	6	6	2	3	31	2
198	71	6	6	6	6	6	6	6	6	6	6	6	6	3	31	1
199	71	1	1	1	2	2	2	2	2	2	2	2	2	3	31	1
200	71	1	1	2	3	4	6	2	3	1	2	1	1	3	31	2
201	71	1	1	1	1	1	1	1	1	1	1	1	4	3	31	1
202	71	4	5	5	5	5	5	6	5	5	5	6	5	3	31	1
203	71	1	1	1	1	1	1	1	1	1	1	1	1	3	31	1
204	71	6	6	6	6	6	6	6	6	6	6	6	6	3	31	1
205	71	2	3	6	6	6	6	3	2	6	6	6	2	3	31	2
206	149	6	6	6	6	6	5	4	4	3	3	2	5	3	31	1
207	149	1	2	3	3	2	4	3	4	4	3	4	3	3	31	1
208	149	1	2	3	4	5	6	1	2	3	4	6	6	3	31	1
209	149	6	1	6	3	1	6	1	6	6	5	4	2	3	31	1
210	149	3	5	6	3	4	5	5	6	6	4	5	4	3	31	1
211	149	3	3	3	3	3	3	3	3	3	3	3	3	3	31	1
212	149	6	1	3	6	2	5	3	4	4	2	3	1	3	31	1
213	149	1	3	4	4	3	4	3	4	2	4	4	6	3	31	1
214	149	6	6	6	6	6	6	6	6	6	6	6	6	3	31	1
215	149	1	2	4	3	2	6	5	4	4	3	3	2	3	31	1
216	149	1	6	2	4	3	2	3	4	6	5	3	2	3	31	1
217	145	2	6	4	2	5	5	3	2	2	4	5	1	3	31	1
218	145	6	5	6	3	1	4	6	2	1	4	4	2	3	31	1
219	145	2	6	2	3	1	6	3	2	1	4	1	1	3	31	1
220	145	2	4	2	2	1	3	2	1	2	2	1	1	3	31	1
221	145	5	1	5	3	4	5	6	5	4	4	4	1	3	31	2
222	145	4	3	2	1	5	4	2	2	2	3	2	4	3	31	2
223	145	1	6	2	6	6	3	6	1	1	4	1	3	3	31	2
224	145	6	1	6	6	5	6	6	6	4	6	6	6	3	31	1
225	145	2	6	5	4	5	6	5	3	2	5	6	6	3	31	2
226	145	2	5	5	4	2	5	4	3	3	2	3	1	3	31	2
227	145	2	4	4	5	6	6	6	5	3	5	1	5	3	31	2
228	145	2	1	6	6	5	4	3	1	2	1	1	2	3	31	1
229	10	5	4	6	4	3	6	6	5	4	6	3	2	3	31	1
230	10	1	1	2	5	2	5	2	1	5	5	1	1	3	31	1
231	10	3	6	6	6	6	6	6	1	1	1	1	1	3	31	1
232	10	6	6	6	2	6	6	6	1	4	6	1	2	3	31	1
233	10	1	4	4	4	4	5	3	4	1	5	3	2	3	31	1
234	10	5	6	4	4	4	5	4	3	1	1	1	1	3	31	1
235	10	6	6	5	6	6	6	4	6	5	6	6	5	3	31	2
236	10	5	6	6	6	6	6	6	1	1	1	1	1	3	31	1
237	10	1	1	6	2	2	2	4	2	5	2	2	1	3	31	1
238	10	1	6	6	6	4	6	4	1	1	4	1	3	3	31	1
239	10	3	1	3	4	3	4	4	1	1	3	4	3	3	31	2
240	10	2	3	5	5	5	3	5	5	1	5	5	1	3	31	2
241	1	2	2	2	2	2	3	4	3	4	4	4	4	3	31	1
242	1	4	6	6	3	4	6	6	6	6	4	6	4	3	31	2
243	1	3	5	6	3	5	5	3	3	3	3	3	4	3	31	2
244	1	6	6	2	3	2	5	3	5	1	1	1	1	3	31	2
245	1	4	5	5	4	3	5	3	3	2	3	3	3	3	31	2
246	1	5	5	6	3	3	6	4	2	2	4	5	1	3	31	2
247	1	6	6	6	6	6	6	6	6	6	6	6	2	3	31	1
248	1	2	4	3	4	3	3	4	2	4	3	4	3	3	31	1
249	1	1	6	6	4	6	6	6	4	6	6	4	4	3	31	1
250	1	6	6	4	1	3	5	4	3	1	4	6	5	3	31	1
251	1	5	6	6	6	6	6	6	6	6	6	5	6	3	31	1
252	19	4	5	5	5	5	6	6	6	1	3	1	1	3	31	2
253	19	2	5	5	5	5	5	2	2	1	3	1	1	3	31	2
254	19	3	5	5	4	4	5	6	3	1	3	1	1	3	31	1
255	19	2	5	5	5	4	5	1	2	1	3	1	1	3	31	1
256	19	2	5	5	2	1	5	2	1	2	3	1	1	3	31	1
257	19	3	5	5	5	4	6	1	4	1	4	1	1	3	31	1
258	19	5	5	5	6	5	5	2	1	1	2	1	1	3	31	2
259	19	3	5	6	5	6	6	4	1	1	3	1	1	3	31	2
260	15	6	6	6	6	6	6	6	6	6	6	6	2	3	31	1
261	5	5	6	6	4	5	6	6	4	6	4	6	2	3	31	1
262	5	3	3	2	3	4	4	3	2	3	3	1	2	3	31	2
263	5	3	6	3	4	4	6	6	6	6	6	3	4	3	31	2
264	5	6	6	5	4	4	6	6	6	5	6	6	6	3	31	2
265	5	6	6	5	3	5	6	4	2	1	6	4	3	3	31	1
266	5	3	4	5	4	6	6	6	5	4	6	6	4	3	31	2
267	5	2	6	5	4	4	6	3	2	5	6	2	5	3	31	1
268	5	6	5	4	6	6	6	1	1	4	1	4	2	3	31	2
269	5	3	6	6	4	6	6	6	6	5	6	6	4	3	31	2
270	5	4	5	5	3	4	4	4	4	3	4	3	2	3	31	2
271	5	1	6	5	2	2	6	6	6	2	2	3	4	3	31	1
272	5	1	6	6	4	6	6	4	4	6	6	4	2	3	31	2
273	5	1	5	4	3	6	6	5	3	6	6	3	4	3	31	1
274	5	6	6	6	6	6	6	6	6	6	6	6	3	3	31	1
275	15	6	6	6	6	6	6	6	6	6	6	6	2	3	31	1
276	107	2	1	6	5	4	2	1	1	1	1	1	1	3	31	2
277	107	1	6	6	5	4	4	3	2	1	4	2	5	3	31	1
278	107	4	4	4	4	4	4	2	2	1	4	1	3	3	31	1
279	107	1	1	4	5	5	4	3	3	2	1	1	1	3	31	1
280	107	5	1	5	6	6	6	1	3	5	6	5	6	3	31	2
281	107	4	3	3	3	2	5	2	3	1	4	3	2	3	31	1
282	107	2	2	4	5	5	4	1	4	4	4	2	4	3	31	2
283	107	2	1	4	6	4	5	5	5	5	5	3	4	3	31	1
284	107	6	6	4	3	4	6	3	3	4	5	4	3	3	31	1
285	107	2	3	2	2	5	3	2	2	3	2	1	5	3	31	0
286	107	2	1	1	1	2	2	2	2	2	2	1	1	3	31	1
287	107	2	1	1	1	2	2	2	2	2	2	1	1	3	31	1
288	107	5	1	5	6	6	6	1	3	5	6	5	6	3	31	1
289	80	3	3	5	5	4	4	3	3	5	1	1	2	3	32	2
290	80	2	6	1	5	2	2	5	1	1	5	5	2	3	32	1
291	80	2	4	4	4	2	3	4	2	1	2	3	1	3	32	1
292	80	2	1	5	5	3	6	6	5	5	4	1	3	3	32	1
293	80	2	4	5	4	2	4	3	1	5	5	2	1	3	32	1
294	80	5	4	4	3	3	5	6	5	2	3	4	3	3	32	1
295	80	2	5	2	4	3	5	4	4	2	4	3	3	3	32	2
296	80	2	1	5	5	5	6	5	1	5	6	1	3	3	32	2
297	63	4	3	5	3	4	4	4	5	4	2	5	1	3	32	1
298	63	6	6	6	6	6	6	6	6	1	1	1	1	3	32	2
299	63	6	5	5	4	4	5	6	3	2	5	3	3	3	32	1
300	63	5	5	5	4	5	1	4	4	1	5	3	2	3	32	1
301	63	2	4	5	5	5	5	3	3	1	4	3	1	3	32	1
302	63	6	3	5	2	4	3	5	5	1	1	1	3	3	32	2
303	63	4	3	3	3	4	4	3	3	4	4	1	2	3	32	1
304	63	4	4	5	5	5	5	5	5	5	5	5	4	3	32	1
305	63	2	4	5	4	3	5	4	3	3	4	5	5	3	32	1
306	63	6	3	5	2	4	3	5	5	1	1	1	3	3	32	2
307	88	2	3	4	2	1	5	5	1	1	5	4	1	3	32	1
308	88	2	3	4	3	4	6	6	1	1	6	5	3	3	32	1
309	88	3	6	3	3	6	1	2	3	6	5	6	6	3	32	1
310	88	4	1	5	4	3	3	4	3	4	4	3	2	3	32	1
311	88	5	1	6	1	1	6	6	1	1	6	5	5	3	32	1
312	88	4	2	3	3	4	5	5	1	3	3	4	1	3	32	1
313	88	6	5	5	6	4	6	6	1	1	6	1	4	3	32	2
314	88	5	6	6	4	2	6	6	3	2	6	6	3	3	32	2
315	87	3	6	6	6	5	2	4	3	5	4	3	4	3	32	1
316	88	5	1	6	3	1	6	6	1	1	6	5	5	3	32	1
317	88	6	6	6	3	3	6	5	1	3	4	2	5	3	32	1
318	137	1	2	3	5	5	4	6	2	5	5	3	4	3	32	2
319	137	3	4	5	2	2	5	2	1	5	4	5	3	3	32	2
320	137	3	4	5	3	3	6	6	3	4	5	2	3	3	32	2
321	137	1	4	4	2	4	4	4	4	3	4	4	3	3	32	2
322	137	999	1	1	6	6	6	6	6	4	2	2	3	3	32	1
323	137	2	5	2	4	3	5	6	2	1	1	1	2	3	32	1
324	26	1	1	4	5	1	1	3	1	1	1	2	2	3	32	1
325	26	3	4	4	5	6	6	6	4	4	4	3	1	3	32	2
326	26	3	4	6	6	6	6	4	3	3	6	2	5	3	32	1
327	26	4	6	4	2	4	4	2	5	4	5	5	6	3	32	2
328	26	5	6	3	2	1	3	1	1	3	1	1	3	3	32	2
329	26	5	6	6	5	6	6	6	5	6	4	4	2	3	32	2
330	26	6	5	4	5	4	6	4	2	1	2	1	1	3	32	2
331	26	6	6	6	6	6	6	6	6	6	6	6	6	3	32	1
332	26	2	6	4	5	3	6	3	2	1	6	1	2	3	32	2
333	26	3	3	4	3	4	2	5	3	2	2	2	2	3	32	2
334	26	6	6	6	4	5	3	4	3	6	5	3	2	3	32	2
335	46	1	5	6	5	4	6	6	3	1	6	1	2	3	32	2
336	46	1	3	6	6	5	6	6	3	6	1	1	1	3	32	2
337	46	1	6	2	4	2	6	4	5	1	6	1	4	3	32	1
338	46	1	6	6	6	6	6	5	999	1	4	6	1	3	32	1
339	46	1	6	4	4	4	6	6	1	6	999	1	1	3	32	1
340	46	1	5	6	5	4	6	6	3	1	6	1	2	3	32	2
341	46	6	6	6	6	6	6	4	4	999	999	2	4	3	32	1
342	46	1	3	6	5	6	6	2	1	6	5	1	1	3	32	1
343	45	6	1	4	3	1	5	4	1	1	2	3	3	3	32	1
344	45	6	6	6	6	2	4	1	1	1	6	1	2	3	32	1
345	45	1	2	2	5	5	5	5	3	3	6	3	6	3	32	1
346	45	1	2	4	5	2	3	5	3	5	2	2	3	3	32	2
347	45	2	3	3	5	4	3	4	2	5	5	4	1	3	32	1
348	45	5	3	2	5	5	5	4	5	5	5	5	5	3	32	1
349	45	2	1	5	4	1	3	6	1	1	6	1	3	3	32	1
350	45	2	5	5	5	5	5	5	5	5	5	5	5	3	32	2
351	45	2	4	3	4	3	4	3	2	3	2	3	5	3	32	2
352	45	2	3	3	3	5	4	5	5	5	2	3	2	3	32	1
353	45	1	6	6	3	3	6	6	6	6	6	3	6	3	32	2
354	72	3	2	6	6	5	6	5	3	1	5	6	1	3	32	2
355	72	6	6	6	6	6	6	6	6	6	6	6	6	3	32	2
356	72	6	6	6	6	6	6	2	2	6	6	6	6	3	32	2
357	72	6	6	6	6	6	6	6	6	6	6	6	5	3	32	2
358	72	1	1	1	3	4	5	6	5	1	3	2	2	3	32	1
359	72	4	4	6	5	4	6	3	3	2	3	4	3	3	32	2
360	72	2	4	6	3	3	6	6	6	2	3	2	1	3	32	1
361	72	6	5	6	6	6	6	6	5	6	6	6	6	3	32	1
362	72	6	6	6	6	6	6	6	6	6	6	6	5	3	32	2
363	72	2	6	6	6	6	6	6	6	6	6	4	5	3	32	1
364	153	6	5	4	1	1	6	1	1	1	1	1	4	3	32	2
365	153	2	1	4	3	2	3	6	1	1	2	1	1	3	32	1
366	153	4	4	4	4	4	4	4	1	2	3	4	3	3	32	2
367	153	5	6	6	4	5	6	6	3	4	6	3	4	3	32	2
368	153	2	3	4	5	3	6	3	1	1	1	2	2	3	32	2
369	153	4	2	5	6	4	6	5	999	2	6	3	5	3	32	2
370	153	2	6	5	4	4	6	5	5	4	5	4	1	3	32	2
371	153	2	6	6	4	2	6	6	5	5	5	1	1	3	32	2
372	153	1	6	6	6	6	6	6	6	6	6	5	6	3	32	1
373	99	2	6	6	4	6	6	6	6	6	6	6	2	3	32	2
374	99	2	6	6	4	2	6	6	6	6	6	1	3	3	32	2
375	99	2	6	6	2	6	6	6	6	6	6	6	2	3	32	1
376	99	2	6	6	4	6	6	6	6	6	6	6	6	3	32	2
377	99	2	6	6	4	6	6	6	6	6	6	2	6	3	32	1
378	99	1	6	6	4	6	6	6	6	6	6	5	3	3	32	2
379	99	2	6	6	4	4	6	6	6	6	6	2	2	3	32	2
380	99	2	6	6	4	6	6	6	6	4	6	2	6	3	32	1
381	99	2	6	6	4	6	6	6	6	6	6	4	2	3	32	1
382	99	2	6	6	4	6	6	6	6	6	6	3	6	3	32	1
383	99	2	6	6	2	2	6	6	6	6	6	3	2	3	32	1
384	99	2	1	6	2	6	6	6	6	6	6	3	2	3	32	2
385	99	2	4	6	4	6	6	6	6	6	6	5	2	3	32	1
386	67	2	5	4	4	4	5	4	3	2	4	4	3	3	32	2
387	67	5	5	5	4	5	6	6	5	4	4	1	1	3	32	1
388	67	2	5	6	3	6	6	6	2	6	6	6	4	3	32	1
389	67	1	1	6	3	3	4	4	3	3	4	5	2	3	32	2
390	67	2	3	3	4	2	6	6	2	2	4	4	2	3	32	1
391	67	2	4	3	3	3	6	4	4	2	4	2	2	3	32	2
392	67	6	6	6	5	5	6	5	5	1	6	6	3	3	32	2
393	67	2	1	2	2	1	2	2	4	3	2	2	2	3	32	1
394	67	6	3	2	5	4	3	5	6	4	2	5	3	3	32	2
395	67	2	4	3	3	3	6	4	4	3	2	4	1	3	32	1
396	67	6	2	5	4	6	6	4	4	1	6	6	3	3	32	1
397	67	2	3	2	3	2	3	2	3	2	3	3	4	3	32	1
398	67	2	1	2	1	3	2	3	2	1	2	2	4	3	32	1
399	15	1	6	6	5	4	4	6	1	6	4	1	3	3	32	2
400	15	6	6	6	4	6	6	5	3	3	6	5	6	3	32	2
401	15	3	4	5	4	4	5	6	5	4	4	5	1	3	32	1
402	15	3	4	4	3	5	6	6	4	2	5	5	1	3	32	2
403	15	4	6	5	4	5	6	3	2	3	5	3	6	3	32	1
404	15	1	2	1	3	3	4	3	2	3	2	2	2	3	32	2
405	15	6	6	6	6	6	6	6	6	5	6	6	4	3	32	2
406	15	5	6	5	5	4	6	4	5	4	4	6	2	3	32	1
407	37	2	2	4	5	4	5	4	3	4	5	4	4	3	32	1
408	37	6	6	6	4	6	6	6	6	6	6	5	5	3	32	1
409	37	1	1	5	2	2	4	5	1	5	5	5	1	3	32	1
410	37	2	1	4	3	4	5	5	3	1	5	3	1	3	32	2
411	37	3	2	3	4	2	3	1	2	3	2	2	5	3	32	1
412	37	3	3	4	3	4	4	4	1	1	3	1	4	3	32	2
413	37	6	6	6	6	6	6	6	6	6	6	5	4	3	32	2
414	79	5	2	3	1	4	1	4	2	3	2	2	3	3	32	2
415	79	2	3	3	4	4	5	3	3	4	4	5	3	3	32	1
416	79	3	6	6	3	3	6	3	6	3	1	1	1	3	32	1
417	79	4	1	6	5	1	6	6	1	1	1	6	3	3	32	2
418	79	4	1	5	4	6	6	6	1	6	6	6	6	3	32	2
419	79	6	5	2	5	2	5	3	2	2	5	2	5	3	32	2
420	79	1	5	5	2	1	5	2	2	5	5	5	5	3	32	1
421	79	1	4	1	2	2	4	4	1	6	6	2	3	3	32	2
422	79	6	6	6	4	5	5	4	1	2	4	3	4	3	32	1
423	79	2	1	4	6	1	5	4	3	3	2	6	5	3	32	2
424	79	2	5	4	5	3	1	1	5	2	5	5	2	3	32	1
425	36	2	6	4	2	1	6	6	3	6	4	6	3	3	32	1
426	36	5	6	6	6	5	6	6	4	5	5	6	6	3	32	1
427	36	6	5	6	5	5	6	4	3	3	5	3	4	3	32	2
428	36	1	2	3	2	5	2	4	6	1	3	1	2	3	32	2
429	36	4	2	4	2	4	2	1	6	3	4	3	2	3	32	1
430	36	1	2	3	2	5	4	3	2	3	4	1	3	3	32	1
431	36	2	4	4	3	2	4	3	4	4	4	4	4	3	32	2
432	36	6	5	6	5	5	6	4	3	3	5	3	4	3	32	1
433	36	5	6	6	3	6	6	6	2	2	5	6	6	3	32	1
434	36	2	3	3	3	4	5	2	2	3	4	6	2	3	32	1
435	36	2	1	6	4	5	5	4	5	5	3	5	1	3	32	2
436	87	3	5	2	3	2	6	6	6	6	5	4	6	3	32	2
437	87	6	6	6	6	6	6	6	6	6	6	6	6	3	32	1
438	87	6	5	4	5	6	2	1	1	5	1	3	3	3	32	1
439	87	2	6	2	2	3	3	2	3	4	2	3	2	3	32	1
440	87	1	6	6	6	5	4	3	5	4	3	3	6	3	32	1
441	87	4	1	3	2	4	6	5	5	6	6	3	6	3	32	1
442	87	2	6	5	3	6	6	5	4	1	1	4	1	3	32	1
443	87	3	4	5	6	4	6	6	4	5	3	5	3	3	32	2
444	87	2	6	6	3	4	6	2	4	6	3	6	2	3	32	1
445	87	3	1	4	4	3	3	4	2	2	1	6	2	3	32	2
446	87	2	6	2	2	3	5	2	2	5	5	4	2	3	32	1
447	87	2	5	6	1	4	1	1	3	4	3	2	5	3	32	1
448	87	2	5	4	3	2	6	5	4	3	3	2	3	3	32	1
449	47	2	1	6	6	6	6	6	2	3	6	2	2	3	32	2
450	47	2	1	6	6	5	6	5	2	3	6	2	5	3	32	1
451	47	2	1	5	6	6	6	6	2	3	6	3	2	3	32	2
452	47	2	1	5	6	6	6	6	2	3	6	2	2	3	32	2
453	47	2	1	5	6	6	6	6	2	4	6	1	2	3	32	1
454	141	1	1	6	3	2	1	5	999	1	1	1	4	3	32	2
455	141	1	6	6	6	6	6	6	6	6	6	6	6	3	32	2
456	141	6	4	4	6	5	2	3	1	1	4	5	1	3	32	1
457	141	2	3	3	4	3	4	3	4	3	2	4	3	3	32	2
458	141	4	2	6	4	4	3	6	6	6	5	3	5	3	32	1
459	141	3	6	2	3	1	4	5	2	5	2	3	4	3	32	1
460	141	2	4	6	6	5	6	6	2	5	3	1	6	3	32	1
461	141	6	5	999	6	5	4	3	5	4	3	1	1	3	32	2
462	19	6	5	3	3	2	6	3	3	1	3	1	1	3	32	2
463	19	2	5	5	5	5	5	6	3	3	4	1	1	3	32	1
464	19	2	5	5	5	6	6	5	5	1	2	1	1	3	32	1
465	19	3	6	4	1	4	4	1	1	1	2	1	1	3	32	2
466	20	2	2	2	6	2	2	6	3	1	2	1	4	3	32	1
467	20	6	3	4	6	4	5	5	4	1	4	3	3	3	32	1
468	20	1	4	4	3	1	3	3	1	4	4	3	2	3	32	1
469	20	4	6	5	6	999	6	1	1	3	4	3	1	3	32	1
470	20	4	6	6	6	6	6	3	1	1	6	6	3	3	32	2
471	20	2	5	6	2	3	5	4	3	5	6	4	3	3	32	2
472	20	3	6	5	6	1	6	1	1	1	6	1	3	3	32	2
473	20	2	1	5	1	1	5	1	1	5	5	5	1	3	32	1
474	20	2	6	6	3	1	6	3	1	1	3	1	3	3	32	1
475	20	2	2	4	2	1	4	6	2	1	2	1	1	3	32	1
476	20	2	4	6	999	4	6	1	1	1	1	1	1	3	32	1
477	20	5	3	3	4	3	6	2	1	1	6	3	2	3	32	2
478	32	6	6	6	6	6	6	6	6	6	6	1	4	3	32	2
479	32	1	5	3	1	5	6	6	6	1	1	4	1	3	32	2
480	32	4	5	4	5	6	5	4	5	4	4	4	3	3	32	2
481	32	3	4	5	2	3	6	6	5	3	4	5	2	3	32	1
482	32	4	2	4	2	2	6	6	4	3	3	5	3	3	32	1
483	32	4	3	4	3	4	3	4	4	3	4	4	4	3	32	1
484	32	4	4	4	4	3	5	5	2	1	2	2	3	3	32	1
485	44	2	4	5	4	3	5	5	4	4	2	2	3	3	32	2
486	44	4	5	6	5	5	6	6	5	4	6	6	5	3	32	2
487	44	2	1	4	4	3	2	4	2	3	2	1	2	3	32	2
488	44	3	5	6	4	4	6	6	5	5	6	4	3	3	32	1
489	44	2	3	2	3	3	4	5	3	2	3	2	4	3	32	2
490	44	6	5	6	5	5	6	6	5	4	4	4	1	3	32	2
491	44	2	6	5	6	2	6	6	1	1	6	5	2	3	32	1
492	44	2	1	4	3	3	2	4	2	1	1	3	1	3	32	1
493	44	6	5	6	6	4	5	5	3	5	6	3	6	3	32	1
494	44	1	6	6	6	4	6	6	6	3	6	1	2	3	32	2
495	44	2	5	1	6	4	4	4	1	1	2	4	1	3	32	1
496	44	6	5	5	3	4	4	3	5	3	1	6	4	3	32	2
497	44	4	4	4	4	5	6	5	1	4	2	2	4	3	32	1
498	44	2	1	1	1	1	1	1	4	1	1	1	1	3	32	1
499	44	2	1	4	5	3	5	4	2	3	4	4	1	3	32	1
500	98	5	6	6	2	6	2	3	2	2	6	5	4	3	32	1
501	98	4	5	4	5	3	5	4	3	2	5	5	4	3	32	1
502	98	5	6	6	5	6	5	6	3	2	6	5	2	3	32	1
503	98	5	6	6	5	6	5	6	3	2	6	4	6	3	32	2
504	98	5	6	4	5	6	5	6	3	2	6	5	4	3	32	1
505	98	5	6	6	5	6	6	6	4	2	6	5	3	3	32	1
506	98	5	6	6	5	6	5	6	3	2	6	6	5	3	32	1
507	98	5	6	5	6	6	5	6	3	2	6	5	2	3	32	1
508	98	6	5	4	5	5	5	6	3	3	6	5	4	3	32	1
509	98	6	6	5	6	5	6	6	6	2	6	5	6	3	32	1
510	98	3	6	6	5	6	6	6	4	3	6	5	3	3	32	1
511	98	5	6	4	4	6	5	6	3	2	6	4	3	3	32	1
512	98	5	4	5	4	5	4	6	3	3	6	5	4	3	32	2
513	98	5	6	4	5	6	5	6	3	2	6	5	4	3	32	1
514	98	5	6	6	5	6	5	6	3	2	6	5	4	3	32	1
515	98	5	6	6	4	5	5	6	3	2	6	4	2	3	32	1
516	98	5	6	5	3	6	5	6	4	2	6	2	4	3	32	1
517	98	5	6	6	5	6	5	6	3	2	6	5	5	3	32	1
518	71	4	4	5	3	3	4	3	2	3	3	3	1	3	32	2
519	71	4	4	6	4	4	4	6	3	2	5	3	4	3	32	1
520	71	2	3	5	3	4	5	5	3	2	3	2	1	3	32	2
521	71	5	5	6	5	6	6	6	6	6	6	6	6	3	32	1
522	71	2	6	6	4	6	6	5	1	2	6	3	3	3	32	2
523	71	5	6	5	4	5	6	4	5	2	3	3	1	3	32	2
524	71	2	1	1	1	1	1	1	1	1	1	1	1	3	32	2
525	71	3	3	2	2	1	1	4	4	5	5	6	2	3	32	2
526	71	5	5	5	5	5	5	5	5	5	5	5	5	3	32	2
527	71	6	6	6	5	5	5	5	5	5	6	6	3	3	32	2
528	149	1	1	1	1	1	1	1	1	1	1	1	1	3	32	2
529	149	4	4	4	3	3	3	3	3	3	3	3	2	3	32	2
530	149	2	3	4	2	2	2	3	2	3	1	2	2	3	32	2
531	149	1	4	4	3	3	4	3	4	3	4	4	3	3	32	2
532	149	2	4	4	3	2	3	2	2	3	2	2	5	3	32	1
533	149	4	4	4	4	4	4	4	4	4	4	4	4	3	32	2
534	149	2	2	2	2	2	2	2	2	2	2	2	5	3	32	#NULL!
535	149	1	2	2	2	2	2	1	1	1	1	3	2	3	32	1
536	149	1	5	1	1	1	1	1	1	1	1	1	1	3	32	2
537	149	6	6	6	6	6	6	6	6	6	6	6	6	3	32	2
538	149	1	2	3	4	5	6	4	5	4	5	3	3	3	32	2
539	149	2	2	2	2	2	2	2	2	2	2	4	2	3	32	2
540	149	6	1	3	4	5	3	5	3	4	4	6	3	3	32	2
541	149	1	1	2	3	4	5	6	5	4	3	1	5	3	32	1
542	145	1	2	5	3	4	3	4	1	1	4	1	3	3	32	2
543	145	3	6	6	6	6	6	1	1	1	1	1	1	3	32	1
544	145	2	1	2	1	1	6	5	3	4	1	5	1	3	32	1
545	145	4	6	6	3	2	6	1	2	6	6	2	6	3	32	2
546	145	4	2	6	5	4	6	3	1	1	5	2	1	3	32	2
547	145	5	5	6	6	1	6	6	6	2	2	2	1	3	32	2
548	145	2	5	6	4	2	5	4	3	2	4	5	2	3	32	2
549	145	1	3	3	2	3	2	2	2	3	4	4	2	3	32	1
550	145	6	6	6	6	2	1	1	1	1	1	6	2	3	32	2
551	145	5	1	6	6	4	6	3	1	1	6	2	2	3	32	1
552	145	6	6	6	4	6	6	6	4	6	6	6	6	3	32	2
553	145	2	6	3	3	2	4	6	5	4	6	6	2	3	32	2
554	10	5	6	6	5	4	6	4	5	5	6	2	6	3	32	1
555	10	2	4	3	4	4	6	4	2	6	5	2	4	3	32	1
556	10	6	6	6	5	6	6	6	6	6	6	3	2	3	32	2
557	10	2	1	1	1	1	1	5	1	1	1	2	1	3	32	1
558	10	3	1	6	5	6	6	5	2	5	6	2	6	3	32	1
559	10	5	2	6	5	4	5	4	2	4	4	2	2	3	32	1
560	10	6	1	6	4	6	5	6	5	3	6	1	5	3	32	1
561	10	2	2	2	4	4	5	6	5	1	6	6	4	3	32	2
562	10	2	1	4	6	6	6	6	1	3	2	1	1	3	32	1
563	10	1	1	6	4	2	1	1	1	1	2	1	1	3	32	2
564	1	1	6	6	6	6	6	6	6	6	6	6	6	3	32	2
565	1	5	6	5	3	5	4	4	4	3	5	4	3	3	32	1
566	1	2	4	5	2	1	6	6	4	3	2	4	5	3	32	2
567	1	2	6	6	5	4	6	5	3	2	5	3	1	3	32	2
568	1	4	1	6	5	4	5	3	6	1	6	2	4	3	32	1
569	1	3	4	4	3	4	5	4	3	4	4	3	1	3	32	2
570	1	6	6	3	3	4	2	4	2	5	6	3	4	3	32	2
571	1	3	4	5	3	5	6	2	3	2	6	6	6	3	32	2
572	1	3	4	6	2	3	2	2	6	2	6	6	4	3	32	1
573	1	3	6	5	5	6	6	3	2	3	5	3	2	3	32	2
574	1	2	1	3	2	2	6	6	4	3	3	6	2	3	32	1
575	1	6	6	6	2	6	6	6	6	6	6	6	6	3	32	2
576	1	4	5	6	2	3	6	3	2	1	4	6	3	3	32	2
577	1	4	2	3	4	5	6	3	4	3	5	4	3	3	32	1
578	19	3	5	5	4	5	5	5	3	3	4	1	1	3	32	1
579	19	2	4	5	2	5	5	3	1	1	1	1	1	3	32	1
580	19	6	5	6	5	6	5	1	2	1	4	1	1	3	32	2
581	19	2	5	5	4	3	6	5	4	1	5	1	1	3	32	1
582	19	2	5	5	6	4	6	6	1	1	4	1	1	3	32	1
583	19	3	5	5	6	6	6	5	1	1	3	1	1	3	32	1
584	19	3	4	6	6	6	6	5	1	1	3	1	1	3	32	2
585	19	3	5	6	5	5	6	3	1	1	4	1	1	3	32	1
586	19	3	5	6	4	6	6	6	5	1	2	1	1	3	32	1
587	5	5	6	5	4	3	6	5	3	5	5	2	4	3	32	2
588	5	6	5	6	5	6	6	6	4	6	6	3	6	3	32	1
589	5	5	6	6	6	5	6	6	4	3	6	2	5	3	32	2
590	5	6	6	6	6	6	6	3	2	3	6	3	3	3	32	1
591	5	6	6	5	4	5	6	6	4	5	6	5	4	3	32	1
592	5	3	4	6	3	6	4	6	2	1	5	2	4	3	32	1
593	5	5	6	5	5	5	4	5	6	5	5	3	3	3	32	1
594	5	5	5	4	5	6	6	4	4	4	6	5	4	3	32	2
595	5	3	6	5	4	6	5	6	5	6	6	4	5	3	32	1
596	5	5	6	5	4	4	6	5	3	5	5	3	6	3	32	1
597	5	4	5	4	5	5	6	3	5	5	3	3	2	3	32	2
598	5	6	6	6	5	6	6	6	5	5	6	4	2	3	32	1
599	107	6	6	6	6	6	6	6	6	6	6	6	6	3	32	2
600	107	6	6	6	5	6	6	3	3	1	6	4	4	3	32	1
601	107	6	6	6	5	6	6	3	3	1	6	4	4	3	32	1
602	107	1	3	3	4	6	5	4	3	4	5	1	5	3	32	1
603	107	1	6	4	3	2	5	2	1	6	4	2	5	3	32	1
604	107	2	1	4	6	4	5	4	5	4	5	3	4	3	32	2
605	107	1	5	6	4	5	3	4	1	1	1	5	1	3	32	2
606	107	6	6	6	6	6	6	1	2	1	5	1	1	3	32	1
607	107	4	4	6	5	6	6	3	5	4	5	1	1	3	32	1
608	107	1	5	5	5	2	5	2	5	5	5	5	2	3	32	2
609	33	2	3	3	4	4	4	4	3	2	5	2	2	4	41	2
610	33	5	6	5	6	5	5	6	6	6	5	5	5	4	41	2
611	33	4	5	4	5	5	6	6	4	1	4	1	4	4	41	2
612	33	3	4	4	4	5	2	3	6	3	2	2	1	4	41	1
613	33	5	6	6	4	5	6	4	3	5	4	3	4	4	41	2
614	33	6	5	5	5	4	5	5	2	5	5	5	1	4	41	1
615	33	5	2	6	6	5	6	5	5	1	1	1	1	4	41	1
616	33	5	5	4	5	4	6	4	2	3	5	1	2	4	41	1
617	33	6	5	6	5	6	6	6	5	6	6	4	2	4	41	1
618	33	5	6	4	4	4	6	6	2	2	3	1	2	4	41	2
619	16	4	6	6	4	5	6	5	1	1	3	1	2	4	41	2
620	16	6	6	6	6	6	6	6	1	1	1	1	2	4	41	1
621	16	6	6	5	5	6	6	6	2	2	6	3	4	4	41	2
622	16	6	6	6	5	5	6	5	4	6	6	6	4	4	41	1
623	16	4	6	6	6	6	5	4	1	999	6	1	4	4	41	1
624	16	6	6	6	4	6	6	5	6	4	6	1	2	4	41	2
625	16	6	6	4	4	3	6	6	5	6	4	1	1	4	41	1
626	16	6	6	3	5	5	5	4	3	999	999	1	1	4	41	2
627	39	2	3	2	3	2	3	2	2	3	999	5	3	4	41	1
628	39	2	3	4	3	5	3	3	4	4	4	999	4	4	41	2
629	39	2	3	5	5	5	5	5	2	3	5	2	2	4	41	2
630	39	2	3	4	4	3	3	4	4	5	3	4	2	4	41	2
631	39	6	5	5	5	6	5	6	999	999	5	5	3	4	41	2
632	39	4	4	4	4	4	5	5	5	5	4	6	6	4	41	1
633	39	1	6	6	6	6	6	5	1	1	6	6	5	4	41	1
634	39	1	3	999	4	999	3	2	5	3	4	4	3	4	41	1
635	39	6	5	4	3	2	1	2	3	4	999	4	4	4	41	1
636	39	3	4	5	5	5	5	4	3	4	5	5	4	4	41	1
637	39	4	4	4	4	4	4	4	4	4	4	4	4	4	41	1
638	39	2	6	6	999	6	6	6	2	6	6	2	4	4	41	1
639	39	3	4	5	6	5	5	4	5	999	3	4	4	4	41	1
640	39	4	4	4	5	5	5	5	5	4	5	5	4	4	41	1
641	101	5	6	6	3	4	6	6	5	4	6	6	5	4	41	2
642	101	5	6	5	5	4	6	6	5	1	6	1	2	4	41	1
643	101	6	6	4	3	4	6	6	6	3	6	1	5	4	41	2
644	101	5	6	6	3	5	6	6	5	4	5	4	6	4	41	1
645	101	5	6	6	3	4	6	6	5	3	6	6	5	4	41	2
646	101	5	6	6	3	6	6	6	5	4	5	5	6	4	41	2
647	101	3	6	5	3	3	6	5	4	1	1	4	1	4	41	2
648	101	5	6	5	4	3	6	6	5	4	5	2	3	4	41	2
649	101	6	6	5	1	4	6	6	6	1	1	6	3	4	41	2
650	101	5	6	5	4	5	6	6	5	4	5	4	6	4	41	2
651	101	5	5	5	6	6	6	6	5	3	6	3	6	4	41	2
652	74	5	4	4	4	4	4	2	3	4	4	2	2	4	41	1
653	74	4	5	6	6	3	3	3	5	3	1	1	4	4	41	1
654	74	5	4	6	5	3	5	1	3	3	3	5	3	4	41	2
655	74	6	6	6	6	6	6	6	3	3	4	6	6	4	41	2
656	74	2	6	5	4	6	6	4	6	5	6	6	3	4	41	1
657	74	4	3	4	4	4	4	3	3	1	3	2	4	4	41	1
658	74	5	4	4	3	4	6	5	4	4	3	5	1	4	41	1
659	74	1	6	6	6	6	6	1	1	1	1	1	1	4	41	2
660	108	3	6	6	5	6	6	3	1	4	6	5	1	4	41	1
661	108	3	6	6	5	6	6	6	1	4	6	4	1	4	41	1
662	108	3	4	6	6	5	6	6	1	4	6	5	1	4	41	2
663	108	3	6	6	5	5	6	6	1	4	6	5	1	4	41	1
664	108	3	4	6	6	6	6	6	1	4	6	4	1	4	41	1
665	108	3	5	6	4	5	6	4	1	4	5	5	1	4	41	1
666	108	3	4	6	5	4	6	6	1	4	6	5	1	4	41	2
667	108	3	4	6	5	4	6	6	1	4	6	4	1	4	41	1
668	108	3	4	6	5	6	6	6	1	4	6	5	1	4	41	1
669	108	3	4	6	6	6	6	4	1	4	6	4	6	4	41	1
670	108	3	6	6	5	6	6	6	1	4	6	5	1	4	41	1
671	108	3	4	6	5	6	6	6	1	4	6	4	1	4	41	1
672	108	3	6	6	5	5	6	6	1	5	6	5	1	4	41	1
673	108	3	6	6	6	4	6	6	1	4	6	5	1	4	41	1
674	108	3	5	6	6	5	6	5	1	4	6	4	1	4	41	1
675	108	3	6	6	5	4	6	6	1	4	6	5	1	4	41	2
676	108	4	6	6	5	4	6	6	1	1	6	5	1	4	41	1
677	108	4	6	5	5	6	6	6	2	4	4	4	5	4	41	2
678	108	3	6	6	5	4	6	5	1	4	5	5	1	4	41	1
679	108	3	5	6	5	4	6	6	1	4	6	4	1	4	41	1
680	108	3	6	6	6	6	6	6	1	4	6	4	1	4	41	2
681	108	3	5	5	6	5	6	5	1	4	6	4	1	4	41	1
682	108	2	3	6	5	4	6	6	1	4	6	5	1	4	41	1
683	108	3	4	6	5	6	6	5	1	4	6	5	1	4	41	2
684	108	3	5	6	4	6	6	5	2	4	6	5	1	4	41	2
685	108	3	5	6	5	6	6	6	1	4	6	4	1	4	41	1
686	108	3	6	6	4	6	6	5	1	4	6	4	6	4	41	1
687	108	3	6	6	5	6	6	6	1	4	6	5	1	4	41	2
688	108	3	4	6	5	6	6	3	1	4	6	4	1	4	41	1
689	154	3	6	5	5	4	5	6	3	3	5	6	1	4	41	1
690	154	6	6	6	6	6	6	1	1	6	6	6	2	4	41	2
691	154	6	6	6	6	6	999	2	1	1	1	1	1	4	41	2
692	154	5	2	4	6	6	6	1	1	2	5	1	2	4	41	2
693	154	6	6	6	6	6	6	6	6	6	6	6	6	4	41	1
694	154	4	6	3	6	3	4	999	3	5	3	2	4	4	41	1
695	154	1	1	1	1	1	1	1	1	1	1	1	1	4	41	1
696	154	6	5	6	6	6	6	6	5	6	6	6	3	4	41	2
697	146	6	6	3	5	6	6	6	6	5	6	6	5	4	41	2
698	146	3	4	5	3	4	5	6	5	2	3	1	1	4	41	1
699	146	5	6	6	5	6	6	6	5	4	6	3	2	4	41	1
700	146	5	6	1	1	2	6	6	6	6	1	4	1	4	41	1
701	146	5	5	4	2	4	4	3	4	4	4	3	1	4	41	2
702	146	3	3	5	3	2	2	999	6	6	6	3	6	4	41	1
703	146	5	5	6	4	5	6	5	3	5	6	5	2	4	41	2
704	146	2	6	6	6	5	6	6	6	6	6	1	3	4	41	1
705	28	2	3	2	3	999	2	999	3	4	4	2	4	4	41	2
706	28	4	6	6	6	6	6	6	1	1	6	6	6	4	41	1
707	28	3	4	4	4	4	5	4	2	3	4	3	2	4	41	1
708	28	1	6	6	3	3	5	5	4	6	999	4	1	4	41	1
709	28	6	3	5	6	4	5	4	1	5	6	2	3	4	41	1
710	28	2	1	6	6	6	6	5	4	3	4	4	1	4	41	1
711	90	1	1	6	6	6	6	3	5	6	6	5	5	4	41	1
712	90	1	1	6	1	5	6	4	6	1	6	5	5	4	41	1
713	90	1	6	4	5	3	1	5	4	1	4	1	1	4	41	1
714	90	1	5	6	3	4	5	2	5	5	6	4	3	4	41	1
715	90	2	6	1	2	3	4	6	2	1	6	1	2	4	41	2
716	90	2	6	3	1	5	5	4	2	4	6	6	5	4	41	2
717	90	2	4	3	3	2	1	1	1	6	6	1	5	4	41	1
718	90	1	6	6	3	6	4	6	3	6	6	6	6	4	41	2
719	90	1	1	2	3	5	2	6	6	6	6	6	6	4	41	1
720	90	2	5	5	2	2	5	5	6	2	4	1	2	4	41	1
721	90	6	4	4	4	5	5	3	3	4	6	5	2	4	41	1
722	90	1	2	3	5	3	5	4	6	2	5	6	6	4	41	2
723	68	4	6	6	3	5	6	2	2	1	1	1	1	4	41	2
724	68	3	3	3	3	3	3	3	3	3	3	3	3	4	41	1
725	68	2	2	3	3	2	3	4	2	4	3	3	3	4	41	1
726	68	2	3	1	4	2	5	3	6	1	4	6	2	4	41	2
727	68	2	6	6	2	2	5	3	1	1	5	1	2	4	41	1
728	68	6	6	4	5	4	5	4	4	3	4	4	3	4	41	1
729	68	5	5	4	5	5	5	5	5	4	5	4	6	4	41	1
730	68	3	5	6	3	2	5	6	3	2	4	2	1	4	41	2
731	68	5	6	6	6	6	6	6	6	6	6	6	6	4	41	2
732	68	3	1	6	3	6	6	6	3	1	1	1	1	4	41	2
733	68	6	6	5	5	5	4	4	2	2	5	1	2	4	41	2
734	50	3	3	5	5	5	5	5	5	4	3	3	4	4	41	1
735	50	2	1	2	4	1	2	6	1	1	1	1	1	4	41	1
736	50	2	5	3	2	1	6	2	1	3	4	1	3	4	41	1
737	50	1	1	1	1	1	1	1	1	1	1	1	1	4	41	1
738	50	5	4	5	5	5	4	5	4	3	5	5	2	4	41	1
739	50	2	2	5	4	4	5	6	4	1	6	6	5	4	41	1
740	50	1	6	6	6	6	6	2	1	6	2	6	2	4	41	1
741	50	2	5	3	3	2	5	2	4	2	2	3	4	4	41	1
742	50	5	5	6	5	4	6	4	4	1	5	3	2	4	41	1
743	50	1	1	4	2	3	6	3	2	1	2	1	1	4	41	2
744	82	999	6	2	6	6	6	4	3	1	6	1	1	4	41	1
745	82	2	6	6	5	6	6	2	3	1	5	4	1	4	41	1
746	82	3	4	6	6	6	6	2	3	1	6	5	1	4	41	1
747	82	1	6	6	6	4	6	2	3	2	2	1	1	4	41	1
748	82	2	4	6	5	3	6	3	6	1	6	1	1	4	41	1
749	38	1	2	2	1	1	3	3	4	4	1	1	1	4	41	1
750	38	3	4	5	3	2	5	5	4	5	5	4	4	4	41	#NULL!
751	38	3	3	4	4	4	4	4	3	4	5	3	4	4	41	2
752	38	6	2	5	4	5	6	6	6	4	5	4	1	4	41	2
753	38	4	6	5	4	5	6	6	6	4	5	4	1	4	41	2
754	38	3	2	1	2	4	5	4	3	2	3	3	2	4	41	1
755	38	4	5	3	4	4	5	5	6	5	4	4	2	4	41	2
756	38	3	4	3	4	5	3	4	4	3	4	2	2	4	41	2
757	38	2	6	2	1	4	6	3	5	5	6	2	4	4	41	1
758	38	1	1	6	4	3	6	2	4	1	1	1	1	4	41	2
759	100	2	1	5	3	6	6	6	1	4	1	6	2	4	41	1
760	100	5	1	4	3	2	6	6	6	3	6	3	6	4	41	1
761	100	2	1	6	5	3	5	4	1	2	1	1	2	4	41	1
762	100	1	1	3	5	2	3	2	1	1	1	1	1	4	41	2
763	100	3	1	2	4	5	6	3	1	1	1	2	1	4	41	2
764	100	5	1	3	5	5	6	6	2	1	1	1	2	4	41	1
765	100	6	1	6	6	6	6	1	1	2	1	1	1	4	41	1
766	100	6	1	2	2	1	6	6	4	1	5	4	1	4	41	2
767	100	5	1	5	4	6	6	6	1	1	1	1	1	4	41	1
768	100	1	1	6	5	6	6	3	1	1	1	2	1	4	41	1
769	100	6	1	6	1	6	6	3	1	1	1	1	1	4	41	2
770	100	1	1	2	6	6	6	3	1	3	1	1	1	4	41	1
771	100	4	1	5	4	6	6	5	1	3	1	1	1	4	41	1
772	100	2	1	1	3	6	6	4	1	2	1	3	3	4	41	1
773	100	2	1	6	6	5	6	5	4	1	5	3	1	4	41	2
774	49	3	3	3	3	3	3	3	3	3	3	3	3	4	41	2
775	49	1	1	1	1	1	1	1	1	1	1	1	1	4	41	1
776	49	3	1	5	6	5	2	6	6	2	5	5	2	4	41	2
777	49	2	4	3	4	6	4	6	1	1	4	6	3	4	41	2
778	49	6	6	6	6	6	6	6	6	6	6	6	6	4	41	1
779	49	2	4	3	2	4	4	2	3	3	4	1	1	4	41	2
780	49	4	2	5	5	3	4	2	5	3	3	4	5	4	41	2
781	49	3	3	4	4	5	6	4	4	5	4	4	4	4	41	2
782	49	1	3	4	6	3	1	4	6	2	4	4	2	4	41	2
783	49	2	5	4	3	4	5	5	5	5	4	3	3	4	41	2
784	49	4	4	4	4	4	4	4	4	4	4	4	3	4	41	1
785	49	3	3	3	4	4	4	2	2	1	3	1	2	4	41	1
786	89	6	6	6	6	6	6	6	6	6	6	6	6	4	41	1
787	89	2	4	3	4	4	4	1	4	1	4	4	5	4	41	1
788	89	2	2	4	3	4	5	4	3	4	3	4	5	4	41	1
789	89	3	4	5	4	3	4	4	4	5	5	4	4	4	41	1
790	89	5	3	6	6	6	6	6	4	3	4	3	6	4	41	#NULL!
791	89	6	5	6	3	5	6	1	1	1	2	3	2	4	41	2
792	89	6	6	6	6	6	6	2	2	2	6	6	6	4	41	2
793	89	2	4	2	1	3	5	4	4	2	5	1	1	4	41	2
794	89	5	2	3	5	2	2	3	4	2	4	2	5	4	41	2
795	89	3	4	4	3	3	4	3	4	4	5	2	1	4	41	1
796	89	2	6	6	2	6	6	6	5	6	4	2	3	4	41	1
797	89	3	6	5	3	6	6	6	4	6	2	6	5	4	41	2
798	11	6	3	6	5	3	6	6	5	3	6	1	5	4	41	1
799	11	2	6	6	6	6	6	5	6	6	999	6	6	4	41	1
800	11	1	6	6	6	6	6	6	1	6	999	6	6	4	41	2
801	11	4	6	5	5	4	6	5	4	2	1	3	1	4	41	1
802	11	2	4	6	4	4	4	4	3	1	6	4	2	4	41	2
803	11	2	1	4	4	4	1	5	3	1	4	1	2	4	41	1
804	11	1	3	3	3	3	1	2	1	999	1	6	2	4	41	2
805	11	3	5	5	4	5	3	6	5	1	4	4	5	4	41	1
806	11	6	4	6	4	5	3	6	1	1	5	1	1	4	41	2
807	11	6	5	6	4	6	6	6	1	6	6	6	6	4	41	2
808	11	2	1	5	6	6	6	6	5	1	2	1	3	4	41	2
809	11	3	1	5	5	5	5	4	1	1	3	2	4	4	41	1
810	11	6	6	6	6	6	6	6	6	6	6	6	6	4	41	1
811	11	3	6	6	4	4	6	6	4	2	4	6	6	4	41	2
812	150	6	6	6	6	6	6	6	6	6	6	6	6	4	41	2
813	150	3	6	6	5	3	4	6	6	3	6	3	2	4	41	1
814	150	3	5	4	5	6	4	3	1	4	6	2	4	4	41	1
815	150	5	4	5	4	4	4	4	4	4	4	4	4	4	41	1
816	150	5	4	4	4	3	3	4	1	2	4	1	2	4	41	2
817	150	4	5	6	6	6	6	6	6	1	5	3	1	4	41	1
818	150	3	6	6	5	6	6	6	6	1	3	1	1	4	41	1
819	150	2	4	4	4	4	4	3	3	2	4	3	2	4	41	1
820	150	5	6	4	5	6	4	6	5	4	6	4	5	4	41	1
821	150	2	4	4	2	3	4	4	1	2	4	1	1	4	41	1
822	150	3	4	3	3	3	6	6	5	5	5	3	4	4	41	1
823	6	4	6	5	4	3	5	2	4	1	3	3	4	4	41	2
824	6	6	2	4	5	4	6	4	5	3	6	2	2	4	41	2
825	6	6	6	6	2	6	6	3	3	3	6	6	6	4	41	1
826	6	6	6	6	4	5	4	3	2	2	5	3	2	4	41	2
827	6	6	6	6	5	6	6	6	2	4	6	5	3	4	41	2
828	6	2	6	4	3	2	3	6	3	2	3	3	3	4	41	2
829	6	6	1	6	4	2	2	3	1	1	1	1	3	4	41	2
830	6	1	5	6	2	5	5	6	3	1	6	6	3	4	41	2
831	6	5	4	5	3	4	5	6	3	3	5	5	2	4	41	1
832	6	4	6	3	3	4	6	4	5	1	3	3	1	4	41	1
833	6	5	5	5	4	5	5	4	3	3	4	5	4	4	41	1
834	6	6	6	4	2	6	6	6	6	5	6	4	6	4	41	2
835	6	3	4	4	2	4	4	3	2	2	2	3	1	4	41	1
836	6	1	4	2	2	1	3	3	2	1	4	5	1	4	41	1
837	6	5	6	5	4	3	6	4	2	6	5	1	2	4	41	1
838	6	6	6	6	3	4	6	4	4	6	4	3	6	4	41	2
839	6	3	4	4	4	4	4	1	2	3	4	3	4	4	41	1
840	6	4	4	4	3	3	4	3	4	3	4	2	3	4	41	2
841	138	2	3	3	4	3	4	2	3	4	2	1	4	4	41	1
842	138	3	1	2	4	5	6	4	4	3	3	4	1	4	41	#NULL!
843	138	1	6	5	3	3	6	3	6	6	6	2	5	4	41	2
844	138	2	6	4	1	3	6	1	5	1	4	6	3	4	41	#NULL!
845	138	6	1	1	6	1	2	5	4	1	1	1	1	4	41	#NULL!
846	138	2	6	3	1	4	5	3	5	5	5	4	4	4	41	1
847	138	3	5	2	4	5	3	4	2	3	5	4	1	4	41	2
848	138	2	4	6	4	3	5	1	3	5	2	3	3	4	41	2
849	138	5	1	6	1	2	4	3	6	6	4	4	2	4	41	1
850	138	1	6	3	5	6	2	1	1	5	1	3	2	4	41	#NULL!
851	138	4	1	5	3	4	6	2	5	2	6	1	5	4	41	2
852	138	2	4	5	3	2	5	1	3	4	5	4	4	4	41	1
853	138	1	2	3	2	3	2	3	2	4	3	5	4	4	41	1
854	142	2	4	6	2	6	3	5	1	3	4	4	2	4	41	1
855	142	3	6	6	4	1	2	2	2	3	2	1	3	4	41	2
856	142	2	6	5	6	4	1	1	1	3	5	5	3	4	41	1
857	142	4	6	6	6	6	6	4	5	4	6	4	6	4	41	1
858	142	3	2	5	6	2	6	6	5	6	4	3	3	4	41	1
859	142	3	6	6	6	6	6	2	999	1	1	6	2	4	41	1
860	142	1	5	6	6	5	6	6	2	2	5	2	2	4	41	1
861	142	4	3	5	4	3	5	4	3	2	3	2	3	4	41	2
862	64	6	6	5	4	5	6	5	4	5	5	5	1	4	41	2
863	64	2	5	4	3	3	5	1	1	1	1	1	1	4	41	1
864	64	1	4	4	4	4	4	4	3	2	3	2	1	4	41	2
865	64	1	4	6	2	3	5	1	4	1	6	1	2	4	41	2
866	64	6	6	6	6	6	6	4	1	1	3	1	3	4	41	1
867	64	6	6	6	6	6	6	6	6	6	6	6	3	4	41	2
868	64	6	6	3	2	2	5	6	6	6	5	4	5	4	41	2
869	73	5	5	5	5	5	5	5	5	5	5	5	4	4	41	2
870	73	5	4	6	4	4	6	5	4	3	6	5	5	4	41	1
871	73	6	6	6	6	6	6	6	6	6	6	6	6	4	41	1
872	73	6	6	5	5	4	5	6	6	4	4	4	4	4	41	2
873	73	3	5	4	3	4	6	5	3	1	6	3	3	4	41	2
874	73	5	6	6	4	5	5	3	3	2	5	2	2	4	41	2
875	73	6	6	6	6	6	6	6	6	6	6	6	6	4	41	1
876	73	6	6	6	6	6	6	6	6	6	6	6	6	4	41	2
877	73	2	5	5	4	4	6	6	2	3	6	5	5	4	41	1
878	22	2	1	2	1	2	1	2	1	2	1	1	2	4	41	1
879	22	2	1	2	6	2	2	1	2	1	2	2	2	4	41	1
880	22	1	2	3	3	3	4	5	6	5	4	4	3	4	41	1
881	22	6	5	5	4	5	3	6	6	5	4	4	6	4	41	2
882	22	1	2	3	1	2	2	3	4	4	5	6	4	4	41	1
883	22	5	4	5	5	4	3	3	3	3	3	3	2	4	41	1
884	22	6	6	6	5	6	6	6	5	6	6	3	2	4	41	2
885	21	4	2	3	4	1	2	2	4	1	4	3	1	4	41	2
886	21	2	5	5	2	2	1	2	1	1	2	5	4	4	41	1
887	7	6	6	6	6	6	6	6	5	6	4	6	5	4	41	1
888	7	6	6	6	4	5	5	4	3	2	3	4	3	4	41	2
889	7	6	5	4	3	2	4	6	5	1	4	2	2	4	41	2
890	7	6	6	4	1	2	6	6	6	6	6	6	5	4	41	1
891	7	6	5	3	4	6	6	5	4	6	5	6	6	4	41	1
892	7	6	6	5	4	6	5	3	2	3	5	3	6	4	41	1
893	7	6	5	5	5	5	5	6	6	2	5	5	6	4	41	1
894	7	6	6	6	6	5	5	3	3	3	3	2	1	4	41	1
895	7	6	1	1	1	6	6	2	2	1	5	1	4	4	41	1
896	21	3	1	4	4	4	5	4	4	4	2	1	1	4	41	1
897	21	3	4	5	4	3	5	4	3	2	4	2	2	4	41	2
898	21	2	4	4	4	3	5	5	3	2	3	1	4	4	41	1
899	21	5	1	5	5	5	5	1	5	1	5	1	1	4	41	1
900	21	4	4	3	4	3	5	2	3	2	4	2	3	4	41	2
901	21	3	2	4	4	3	4	3	4	3	4	3	1	4	41	2
902	21	5	4	5	4	4	5	3	4	5	4	5	1	4	41	2
903	21	2	3	4	2	4	6	4	2	2	5	3	4	4	41	2
904	21	3	6	2	3	2	6	5	4	1	4	4	4	4	41	1
905	48	2	4	4	4	5	4	4	1	1	5	1	1	4	41	2
906	48	3	4	5	6	4	6	2	2	1	5	3	1	4	41	2
907	48	1	1	1	1	1	1	1	1	1	1	1	1	4	41	2
908	48	2	1	6	6	5	6	5	1	1	5	5	1	4	41	2
909	48	5	5	5	3	4	6	4	2	3	3	2	3	4	41	2
910	48	2	4	6	6	6	6	6	6	6	6	6	5	4	41	1
911	48	4	3	4	4	4	5	3	5	5	5	3	4	4	41	2
912	48	3	4	4	4	4	5	3	5	5	5	3	4	4	41	1
913	48	1	5	5	6	4	4	1	1	5	6	3	3	4	41	2
914	48	3	6	4	5	4	6	4	1	1	6	1	4	4	41	2
915	48	6	5	4	6	3	1	4	3	5	2	4	3	4	41	2
916	33	6	5	4	5	5	6	5	3	2	5	3	4	4	42	1
917	33	1	5	2	3	4	4	5	4	1	4	4	1	4	42	1
918	33	6	6	6	6	6	6	6	6	6	6	6	6	4	42	2
919	33	4	2	5	3	4	5	2	5	3	5	4	5	4	42	2
920	33	5	5	5	5	5	5	5	5	5	5	1	1	4	42	2
921	33	6	4	4	3	5	5	5	3	6	5	4	3	4	42	1
922	33	5	6	4	3	2	4	3	4	2	4	1	4	4	42	2
923	33	5	5	6	6	5	6	6	6	5	6	4	5	4	42	2
924	16	5	4	5	4	5	4	5	4	5	4	4	2	4	42	1
925	16	6	6	5	4	4	5	4	2	3	6	4	6	4	42	2
926	16	6	6	4	5	4	6	6	1	6	4	1	4	4	42	2
927	16	6	6	6	6	5	6	999	3	4	5	3	1	4	42	2
928	16	5	5	5	4	4	5	5	1	5	4	2	6	4	42	1
929	16	6	6	6	6	6	6	6	2	4	6	2	6	4	42	2
930	29	6	5	4	5	4	5	4	3	5	3	3	1	4	42	1
931	29	6	6	6	6	6	6	6	1	1	6	6	4	4	42	2
932	29	4	5	5	6	6	6	6	5	1	6	6	5	4	42	1
933	29	3	5	5	6	6	6	6	6	6	6	6	6	4	42	2
934	29	6	6	6	5	6	6	5	5	5	6	6	3	4	42	1
935	29	6	6	6	4	5	6	5	1	1	4	2	1	4	42	1
936	29	1	1	1	3	1	6	5	5	4	5	3	2	4	42	1
937	29	2	1	4	2	2	3	6	2	4	3	3	3	4	42	1
938	29	2	6	5	3	4	6	6	1	3	5	6	5	4	42	2
939	29	5	6	5	5	5	5	5	5	5	5	5	4	4	42	1
940	29	2	3	2	4	3	2	1	4	2	6	1	3	4	42	2
941	29	1	6	6	6	6	6	4	5	6	6	1	6	4	42	1
942	29	2	1	2	3	4	5	5	1	6	5	1	1	4	42	1
943	29	6	5	4	5	3	5	4	6	6	4	5	3	4	42	1
944	101	5	6	5	4	3	6	6	5	1	6	5	5	4	42	1
945	101	3	6	5	4	3	6	6	4	2	6	1	3	4	42	2
946	101	5	6	5	4	3	6	6	5	1	6	4	4	4	42	1
947	101	4	6	5	3	5	6	6	5	4	6	2	3	4	42	1
948	101	5	6	4	3	5	6	3	4	2	2	5	1	4	42	1
949	101	6	6	6	6	3	6	6	5	1	6	1	2	4	42	1
950	101	6	6	5	4	6	6	6	5	2	6	5	3	4	42	2
951	101	6	6	4	3	4	6	6	4	2	2	4	4	4	42	1
952	101	5	6	3	4	4	6	6	4	1	4	5	5	4	42	1
953	101	6	5	3	2	4	6	6	5	2	6	6	5	4	42	1
954	101	5	6	5	5	2	6	6	6	1	5	1	4	4	42	1
955	101	1	6	5	2	4	6	6	5	2	4	5	4	4	42	1
956	101	5	6	5	4	4	6	6	5	1	6	4	5	4	42	1
957	101	3	6	6	3	4	6	6	5	6	6	6	3	4	42	1
958	101	3	6	5	4	5	6	4	5	2	6	6	5	4	42	1
959	101	6	6	5	4	5	6	6	5	1	3	2	1	4	42	1
960	74	6	6	6	6	6	6	6	5	6	6	6	6	4	42	1
961	74	6	6	6	6	6	6	6	6	6	6	6	5	4	42	1
962	74	6	6	6	6	6	6	6	6	6	6	6	6	4	42	1
963	74	6	6	6	5	6	6	6	5	4	6	5	2	4	42	1
964	74	6	3	4	2	4	5	3	5	3	4	4	4	4	42	1
965	74	6	6	6	6	6	6	6	6	2	6	6	4	4	42	2
966	74	6	6	6	6	6	6	6	5	6	6	6	6	4	42	2
967	74	6	6	2	6	6	6	6	6	1	1	6	2	4	42	1
968	74	6	5	4	5	5	4	4	3	3	4	2	1	4	42	2
969	108	3	5	6	5	6	6	4	1	4	6	5	1	4	42	2
970	108	3	6	6	5	6	6	6	1	4	6	5	1	4	42	1
971	108	3	6	6	4	5	6	5	1	4	6	4	1	4	42	2
972	108	3	5	6	4	6	6	6	1	4	6	5	1	4	42	2
973	108	3	4	6	5	4	6	6	1	4	6	5	1	4	42	1
974	108	3	4	6	5	4	6	1	1	5	6	4	1	4	42	2
975	108	3	4	6	6	6	6	5	1	4	6	5	1	4	42	2
976	108	3	6	6	5	6	6	6	1	4	6	4	1	4	42	2
977	109	3	5	6	5	6	6	5	1	4	6	5	1	4	42	1
978	109	3	5	6	5	6	6	6	1	6	6	5	1	4	42	1
979	108	3	6	5	6	5	6	6	1	4	6	4	1	4	42	1
980	108	3	4	6	4	6	6	6	1	5	6	4	1	4	42	2
981	108	3	4	6	5	6	6	3	1	4	6	4	1	4	42	2
982	108	3	5	6	5	6	6	6	1	4	6	5	1	4	42	1
983	108	3	5	6	6	6	6	6	1	4	6	5	1	4	42	2
984	109	3	4	6	6	4	6	6	1	4	6	5	1	4	42	1
985	109	3	6	6	5	6	6	6	1	4	6	5	1	4	42	1
986	109	3	5	6	5	6	6	4	1	4	6	5	1	4	42	2
987	109	3	5	6	5	6	6	5	1	4	6	5	1	4	42	2
988	109	3	5	6	6	5	6	4	1	4	6	4	1	4	42	2
989	109	3	5	6	6	5	6	6	1	4	6	4	1	4	42	2
990	109	3	6	6	6	5	6	4	1	4	6	5	1	4	42	1
991	109	999	6	6	5	5	6	5	1	4	6	5	1	4	42	1
992	109	3	6	6	5	5	6	6	1	4	6	5	1	4	42	2
993	109	3	6	6	5	4	6	5	1	4	6	5	1	4	42	2
994	109	3	5	6	6	5	6	5	1	4	6	4	1	4	42	2
995	109	3	5	6	6	5	6	5	1	4	6	4	1	4	42	2
996	109	3	6	6	5	4	6	5	1	4	6	4	1	4	42	1
997	154	2	6	4	6	4	4	3	3	5	6	2	4	4	42	2
998	154	3	6	6	6	6	6	6	6	5	6	6	3	4	42	2
999	154	3	2	4	4	4	4	5	1	2	3	2	2	4	42	2
1000	154	2	5	6	6	5	6	6	1	1	4	5	5	4	42	2
1001	154	5	6	6	5	6	4	2	1	6	6	6	6	4	42	1
1002	154	6	1	6	1	6	6	6	1	2	1	6	1	4	42	1
1003	154	6	6	6	6	6	6	6	3	1	6	6	6	4	42	2
1004	146	3	4	6	6	6	6	4	4	5	3	6	6	4	42	1
1005	146	6	5	6	5	4	6	5	4	3	5	1	1	4	42	1
1006	146	6	6	5	5	5	6	4	5	3	6	5	6	4	42	1
1007	146	6	6	3	6	6	6	6	5	6	4	3	1	4	42	1
1008	146	2	6	6	3	6	6	6	6	1	1	1	1	4	42	2
1009	146	2	5	6	3	5	6	4	3	1	2	1	1	4	42	2
1010	28	6	6	6	5	6	6	2	5	3	4	5	1	4	42	1
1011	28	6	6	6	6	6	5	1	1	1	1	1	2	4	42	2
1012	28	5	6	5	5	4	4	4	3	4	4	5	4	4	42	1
1013	28	3	6	4	3	5	2	4	2	3	5	6	4	4	42	1
1014	28	5	6	5	5	6	5	6	4	1	3	3	1	4	42	2
1015	28	6	6	999	6	5	6	1	1	6	5	1	1	4	42	2
1016	28	5	6	6	6	999	4	4	6	999	4	6	6	4	42	1
1017	28	4	4	5	5	4	5	4	5	5	3	3	3	4	42	1
1018	28	6	6	6	6	6	5	6	5	6	4	6	6	4	42	2
1019	28	2	3	4	5	4	3	2	3	4	4	2	3	4	42	2
1020	28	4	4	4	4	4	3	2	2	3	5	3	4	4	42	2
1021	90	3	5	2	3	4	3	4	4	1	4	4	4	4	42	1
1022	90	2	4	4	3	4	4	4	2	2	4	2	2	4	42	2
1023	90	4	5	4	3	2	4	3	4	3	5	4	3	4	42	2
1024	90	1	2	1	1	2	6	6	6	1	6	5	3	4	42	2
1025	90	4	3	4	4	3	2	3	4	3	4	3	4	4	42	1
1026	90	1	1	6	3	6	6	6	6	6	6	3	6	4	42	2
1027	90	3	6	4	1	2	5	6	4	1	5	1	4	4	42	1
1028	90	6	6	4	5	4	2	2	6	5	5	6	2	4	42	1
1029	90	1	6	6	6	5	6	4	3	1	4	1	4	4	42	2
1030	90	2	6	6	4	1	6	4	6	1	4	4	1	4	42	2
1031	90	2	6	5	4	4	1	3	4	2	1	3	3	4	42	2
1032	68	2	2	3	4	2	4	2	4	2	4	3	1	4	42	1
1033	68	3	6	5	4	5	6	5	6	1	2	4	5	4	42	1
1034	68	4	5	3	4	3	4	6	3	4	5	3	2	4	42	1
1035	68	6	6	6	5	4	5	4	1	1	2	2	1	4	42	2
1036	68	2	6	6	6	6	6	6	1	4	6	6	6	4	42	2
1037	68	2	4	5	4	5	5	6	3	4	5	4	2	4	42	1
1038	68	3	5	6	5	3	4	6	3	1	2	1	4	4	42	1
1039	68	1	2	3	2	1	2	3	4	2	3	2	2	4	42	1
1040	68	5	6	3	2	1	6	6	6	1	1	1	1	4	42	1
1041	68	4	5	6	4	5	6	6	5	2	6	4	4	4	42	2
1042	68	3	4	3	4	4	6	5	3	2	3	1	3	4	42	1
1043	68	4	3	5	4	5	5	2	1	1	1	2	2	4	42	1
1044	50	3	3	4	4	4	4	4	3	3	4	3	3	4	42	2
1045	50	1	1	1	1	1	1	1	1	1	1	1	1	4	42	1
1046	50	2	2	1	2	1	6	6	6	5	5	3	1	4	42	2
1047	50	2	4	3	4	3	5	4	2	3	4	2	2	4	42	2
1048	50	2	3	3	1	1	3	2	6	1	1	1	1	4	42	1
1049	50	3	6	6	4	3	6	5	5	1	4	3	1	4	42	2
1050	50	2	3	6	4	3	5	4	2	3	2	3	2	4	42	2
1051	50	4	4	6	4	5	6	3	4	3	6	3	2	4	42	2
1052	50	6	6	6	5	3	6	4	3	5	6	5	6	4	42	1
1053	50	5	3	3	3	4	3	3	4	3	3	3	3	4	42	1
1054	50	3	3	4	3	4	5	3	3	3	4	3	3	4	42	1
1055	82	1	2	1	2	3	4	2	3	5	2	5	2	4	42	1
1056	82	2	6	6	4	6	6	6	4	1	4	1	1	4	42	1
1057	82	2	1	2	1	2	6	3	3	1	6	1	1	4	42	1
1058	82	2	4	4	5	6	6	4	3	1	6	5	1	4	42	2
1059	82	1	4	6	4	1	6	4	3	2	2	1	1	4	42	1
1060	82	6	5	4	4	6	6	3	4	1	6	1	1	4	42	1
1061	82	999	6	6	6	6	3	3	1	6	1	1	1	4	42	2
1062	82	2	6	6	5	6	6	2	3	1	6	4	1	4	42	2
1063	82	2	4	6	5	6	6	5	4	5	6	1	1	4	42	1
1064	82	2	6	6	6	3	5	4	1	3	6	2	4	4	42	1
1065	38	4	3	5	3	4	5	6	4	2	3	5	4	4	42	1
1066	38	4	1	6	6	2	6	6	3	1	1	1	1	4	42	1
1067	38	2	1	1	4	2	3	2	2	1	3	1	2	4	42	1
1068	38	5	2	4	2	3	6	6	5	5	5	4	4	4	42	1
1069	38	1	4	5	5	5	5	6	6	5	6	2	5	4	42	2
1070	38	2	3	5	2	1	4	6	1	1	2	2	3	4	42	1
1071	38	6	6	6	6	6	6	6	6	6	6	6	6	4	42	1
1072	38	3	2	2	4	2	4	6	5	5	4	4	5	4	42	2
1073	38	1	5	5	5	5	5	5	1	1	2	5	1	4	42	1
1074	100	2	1	2	3	3	1	3	1	1	1	5	1	4	42	1
1075	100	6	1	5	6	4	6	3	6	4	1	2	4	4	42	1
1076	100	1	1	3	4	5	6	5	1	1	4	3	1	4	42	#NULL!
1077	100	2	1	6	3	4	6	5	1	2	5	1	2	4	42	1
1078	100	5	1	6	3	6	6	3	1	3	6	1	3	4	42	2
1079	100	2	1	6	5	6	6	6	1	1	1	1	1	4	42	2
1080	100	5	1	2	3	1	4	6	1	1	3	1	2	4	42	1
1081	49	2	1	5	6	6	5	6	4	3	5	2	1	4	42	1
1082	49	3	3	3	3	3	3	3	3	3	3	3	3	4	42	2
1083	49	2	3	6	3	4	4	6	1	5	5	2	4	4	42	1
1084	49	3	3	3	3	3	3	3	3	3	3	3	3	4	42	2
1085	49	2	3	4	5	3	4	5	3	3	5	4	2	4	42	2
1086	49	3	5	4	4	3	5	5	1	1	5	3	2	4	42	2
1087	49	2	2	2	2	1	2	1	2	1	2	2	4	4	42	1
1088	49	3	3	4	4	5	6	6	5	4	4	2	3	4	42	1
1089	49	4	2	4	3	4	5	4	3	3	4	3	3	4	42	1
1090	49	2	1	2	4	5	6	1	2	3	4	6	2	4	42	1
1091	49	4	5	6	5	3	2	5	4	3	4	5	4	4	42	2
1092	49	3	6	6	5	5	5	4	5	3	4	1	2	4	42	2
1093	49	2	3	4	2	2	3	999	1	3	2	4	2	4	42	1
1094	89	2	3	2	2	2	3	2	3	3	3	2	3	4	42	2
1095	89	5	5	4	4	4	4	2	1	2	1	2	1	4	42	2
1096	89	1	6	6	5	3	2	1	2	6	6	4	2	4	42	2
1097	89	1	3	4	3	1	1	3	1	2	6	2	2	4	42	1
1098	89	1	6	6	5	6	6	4	2	1	3	1	1	4	42	2
1099	89	6	6	6	6	6	6	6	6	6	6	6	5	4	42	2
1100	89	1	6	5	5	4	5	4	3	4	2	5	1	4	42	1
1101	89	1	6	6	6	6	6	6	6	6	6	6	6	4	42	1
1102	89	5	4	3	3	4	5	5	4	3	4	2	4	4	42	1
1103	89	2	1	6	5	6	3	3	1	3	6	2	4	4	42	2
1104	12	6	6	6	6	6	6	6	6	4	6	999	6	4	42	1
1105	12	6	6	6	6	6	6	6	6	6	6	6	6	4	42	1
1106	12	2	1	6	6	6	6	4	1	1	3	1	1	4	42	1
1107	12	6	6	6	6	6	6	6	6	6	6	6	6	4	42	1
1108	12	5	5	5	4	4	4	4	4	4	4	4	3	4	42	1
1109	12	2	4	6	5	3	6	6	1	3	5	1	6	4	42	2
1110	12	6	2	5	2	6	6	6	4	6	3	2	1	4	42	1
1111	12	6	6	6	6	6	6	6	6	6	6	6	6	4	42	1
1112	12	6	6	6	6	6	6	6	6	6	6	6	4	4	42	#NULL!
1113	12	6	6	5	6	5	6	6	6	1	6	4	1	4	42	1
1114	12	1	6	6	6	6	6	6	6	6	6	6	6	4	42	1
1115	12	3	5	6	4	6	6	6	3	4	5	5	2	4	42	2
1116	11	3	1	2	2	3	4	2	2	1	3	4	2	4	42	1
1117	12	6	6	6	6	6	6	6	6	6	6	1	4	4	42	2
1118	150	1	6	6	6	6	6	5	1	1	6	6	4	4	42	2
1119	150	1	6	6	6	6	5	4	3	2	1	1	1	4	42	2
1120	150	2	4	3	3	2	4	4	4	2	4	4	3	4	42	2
1121	150	3	6	3	2	2	6	5	3	3	6	1	2	4	42	2
1122	150	3	5	6	5	5	5	5	5	5	4	1	1	4	42	2
1123	150	4	6	4	6	4	6	6	6	2	5	3	6	4	42	1
1124	150	1	6	1	4	1	6	6	6	5	4	5	3	4	42	2
1125	150	1	2	3	4	2	4	4	3	3	3	4	3	4	42	2
1126	150	1	1	2	3	3	5	6	6	6	4	6	6	4	42	1
1127	2	1	2	1	1	1	2	6	2	3	2	1	4	4	42	1
1128	2	5	6	6	5	5	6	5	2	4	6	6	4	4	42	2
1129	2	6	6	6	4	5	6	3	2	2	3	5	1	4	42	2
1130	2	6	6	6	5	5	5	1	5	6	6	4	6	4	42	1
1131	2	6	6	6	4	5	6	2	1	1	3	3	4	4	42	2
1132	2	6	6	4	5	6	6	3	6	6	4	4	4	4	42	2
1133	2	1	5	6	2	2	5	5	1	1	1	5	1	4	42	1
1134	2	6	6	6	6	6	6	4	2	1	4	3	1	4	42	1
1135	2	6	6	5	4	6	5	1	1	4	5	6	6	4	42	1
1136	2	2	4	4	4	4	2	2	4	2	4	2	1	4	42	1
1137	2	3	6	5	2	6	6	3	2	3	6	4	5	4	42	2
1138	2	6	5	3	3	3	6	6	6	6	6	1	3	4	42	1
1139	2	6	6	6	5	5	6	4	3	4	4	3	2	4	42	2
1140	2	5	6	6	3	4	6	6	4	6	6	6	4	4	42	1
1141	2	6	6	6	2	6	6	6	2	4	6	2	3	4	42	1
1142	2	6	6	6	4	5	6	5	3	6	6	6	4	4	42	1
1143	138	1	3	2	5	2	4	2	5	3	5	5	4	4	42	1
1144	138	2	4	3	5	2	4	1	6	3	5	5	3	4	42	1
1145	138	1	2	1	3	2	3	2	1	3	1	2	3	4	42	2
1146	138	1	4	3	2	1	4	3	3	5	4	3	1	4	42	1
1147	138	5	4	5	1	5	4	5	5	2	2	2	1	4	42	#NULL!
1148	138	4	5	4	3	2	4	3	2	3	3	4	4	4	42	2
1149	138	3	3	5	3	1	4	3	1	4	3	4	3	4	42	#NULL!
1150	138	1	2	1	4	3	3	1	5	2	3	3	3	4	42	1
1151	138	1	1	2	5	2	5	4	6	4	1	2	4	4	42	1
1152	138	5	4	6	5	2	4	6	4	2	4	2	1	4	42	#NULL!
1153	138	3	4	5	4	3	5	4	5	4	6	1	2	4	42	2
1154	138	1	1	5	5	5	5	2	1	2	5	4	2	4	42	1
1155	142	6	5	6	6	3	4	3	2	1	5	5	1	4	42	1
1156	142	3	4	5	3	2	2	999	4	2	1	3	4	4	42	1
1157	142	1	5	6	6	5	6	6	2	2	5	2	3	4	42	1
1158	142	3	6	6	5	3	6	6	4	2	3	2	1	4	42	1
1159	142	1	5	6	5	2	3	6	1	6	5	1	1	4	42	1
1160	142	2	2	4	4	5	4	1	3	4	4	3	3	4	42	2
1161	142	2	6	6	5	6	6	1	1	1	1	1	1	4	42	1
1162	142	2	3	5	4	3	2	1	1	1	4	1	4	4	42	2
1163	64	6	3	6	5	6	6	6	6	3	1	3	2	4	42	2
1164	64	5	6	4	4	5	6	4	5	3	4	4	3	4	42	2
1165	64	3	2	3	2	4	5	6	3	2	4	4	3	4	42	2
1166	64	4	4	4	4	4	4	3	2	3	3	3	1	4	42	2
1167	64	2	4	5	5	3	5	6	6	2	6	5	5	4	42	2
1168	64	1	2	3	4	2	3	3	3	4	6	6	6	4	42	2
1169	64	5	6	6	6	6	6	6	5	6	6	6	2	4	42	1
1170	64	4	6	6	6	5	5	3	1	2	4	3	1	4	42	2
1171	64	6	3	5	4	5	6	4	3	4	5	3	2	4	42	2
1172	64	6	4	4	2	5	6	5	6	3	6	4	5	4	42	1
1173	64	5	6	6	6	6	6	1	5	1	5	3	1	4	42	1
1174	64	6	6	5	3	6	6	6	2	6	5	1	2	4	42	1
1175	64	4	5	4	4	5	6	2	3	4	5	4	3	4	42	2
1176	64	4	5	4	4	5	6	2	3	4	4	4	3	4	42	2
1177	73	6	6	6	6	6	6	6	1	1	1	1	1	4	42	1
1178	73	5	6	6	3	2	5	2	6	1	6	6	2	4	42	1
1179	73	4	5	6	4	6	5	1	2	1	4	2	2	4	42	1
1180	73	3	5	6	4	6	6	5	3	4	6	6	3	4	42	2
1181	73	3	5	5	4	4	4	5	5	4	4	4	2	4	42	1
1182	73	6	6	6	6	6	6	1	1	1	1	1	1	4	42	1
1183	22	1	3	4	5	3	4	5	4	3	5	2	3	4	42	2
1184	22	2	4	2	3	5	6	3	1	1	3	2	1	4	42	2
1185	22	2	2	2	2	2	3	3	3	3	3	5	4	4	42	1
1186	22	2	2	2	3	3	3	3	3	3	3	3	1	4	42	1
1187	22	3	1	4	4	4	5	6	1	4	4	3	3	4	42	2
1188	22	4	4	4	4	4	3	4	3	4	3	3	4	4	42	1
1189	22	3	3	4	4	5	6	5	5	4	5	4	1	4	42	2
1190	22	3	3	4	5	4	4	4	3	2	3	1	3	4	42	2
1191	22	3	4	3	4	3	4	5	2	4	4	2	5	4	42	2
1192	7	6	4	5	5	3	3	1	2	2	3	1	1	4	42	1
1193	7	6	1	6	4	6	6	2	1	6	6	6	6	4	42	2
1194	7	6	4	4	3	3	2	3	2	4	3	3	3	4	42	1
1195	7	5	5	5	5	5	6	6	5	3	4	3	5	4	42	1
1196	7	6	1	6	3	6	6	4	1	4	6	6	6	4	42	2
1197	7	5	6	4	2	2	4	6	4	1	4	1	2	4	42	1
1198	7	6	6	6	4	6	6	5	3	2	3	6	4	4	42	2
1199	7	6	3	4	3	4	5	3	3	2	4	4	3	4	42	1
1200	7	6	6	6	5	5	5	6	6	5	6	4	5	4	42	1
1201	7	5	4	1	2	3	4	6	6	2	3	1	5	4	42	1
1202	7	4	3	3	3	5	5	5	3	3	3	2	3	4	42	2
1203	7	6	5	5	4	2	4	5	1	1	3	1	3	4	42	1
1204	7	6	4	4	3	5	4	2	1	2	2	3	3	4	42	2
1205	7	4	5	6	4	3	4	4	4	4	4	1	1	4	42	2
1206	21	3	4	3	6	4	6	5	4	4	4	4	1	4	42	1
1207	21	5	2	5	5	5	6	3	3	2	4	1	5	4	42	2
1208	21	5	1	4	5	5	5	1	5	5	5	1	1	4	42	1
1209	21	2	1	3	6	3	4	6	4	1	3	4	3	4	42	2
1210	21	3	5	6	5	4	6	4	5	5	6	6	6	4	42	1
1211	21	2	4	5	6	4	5	2	1	1	5	1	1	4	42	2
1212	21	3	4	4	3	4	6	5	3	4	3	2	4	4	42	1
1213	21	4	2	5	5	5	6	4	4	3	5	4	3	4	42	2
1214	21	1	6	1	2	1	5	6	6	1	5	3	1	4	42	1
1215	48	3	4	2	5	4	5	4	3	3	5	3	4	4	42	2
1216	48	2	2	2	4	4	4	3	3	1	2	1	2	4	42	2
1217	48	1	5	4	2	5	4	4	1	1	3	1	1	4	42	2
1218	48	1	4	4	3	4	5	6	3	5	4	3	4	4	42	2
1219	48	3	2	3	3	3	4	2	1	1	5	2	4	4	42	1
1220	48	2	6	5	6	3	4	6	6	3	6	6	3	4	42	1
1221	48	2	2	3	4	4	5	3	3	3	4	3	3	4	42	1
1222	48	6	3	4	4	4	5	2	4	2	3	3	3	4	42	1
1223	48	1	2	5	3	3	4	5	2	1	5	4	2	4	42	1
1224	102	2	4	5	4	3	6	3	1	2	5	3	1	5	51	2
1225	102	3	4	5	3	2	5	4	6	3	2	2	2	5	51	2
1226	102	1	1	6	5	3	4	2	3	1	2	3	4	5	51	1
1227	102	1	5	5	3	5	6	5	5	3	4	1	4	5	51	1
1228	102	3	5	5	4	5	5	4	3	3	4	2	1	5	51	1
1229	102	2	2	5	6	6	3	2	1	1	3	5	3	5	51	1
1230	102	1	2	4	6	1	2	5	3	4	2	3	4	5	51	1
1231	102	1	5	5	4	4	3	3	3	3	3	5	1	5	51	2
1232	102	3	1	2	6	5	6	6	5	3	4	3	3	5	51	2
1233	102	2	4	1	4	3	5	3	1	2	3	4	3	5	51	1
1234	102	2	4	4	4	5	5	2	2	1	3	2	1	5	51	1
1235	102	4	6	6	6	5	1	1	1	1	2	1	1	5	51	2
1236	102	2	3	3	3	3	3	5	4	3	3	3	1	5	51	1
1237	102	2	2	1	4	2	4	2	2	4	4	2	6	5	51	1
1238	102	2	2	2	6	4	6	4	5	4	3	3	3	5	51	1
1239	102	4	3	5	4	6	6	5	5	2	5	6	5	5	51	1
1240	102	2	4	5	3	2	4	5	2	3	5	4	1	5	51	1
1241	155	3	6	6	5	6	6	6	1	1	4	1	1	5	51	1
1242	155	2	2	4	5	4	3	2	999	4	4	4	4	5	51	1
1243	155	6	6	6	6	2	4	5	1	2	5	1	1	5	51	2
1244	155	5	6	6	6	6	6	6	5	1	2	1	1	5	51	2
1245	155	2	1	6	6	6	6	4	1	1	3	1	3	5	51	2
1246	155	2	5	5	4	4	4	4	3	4	5	3	4	5	51	2
1247	147	2	4	5	3	4	5	6	4	3	4	3	6	5	51	2
1248	147	3	5	4	2	2	5	5	5	2	4	3	5	5	51	2
1249	147	5	6	6	4	4	6	4	999	4	6	5	3	5	51	1
1250	147	2	5	3	2	4	6	5	4	6	3	2	4	5	51	1
1251	147	2	5	6	5	6	4	2	5	4	4	4	1	5	51	1
1252	147	2	6	3	6	3	5	5	2	3	4	1	3	5	51	1
1253	147	2	6	3	1	3	2	4	6	1	2	3	1	5	51	1
1254	147	5	6	4	6	5	6	6	6	3	5	5	5	5	51	1
1255	110	5	6	6	6	6	6	6	6	6	6	6	3	5	51	2
1256	110	2	5	4	5	6	5	4	5	1	4	2	1	5	51	1
1257	110	3	5	6	5	5	3	1	2	3	6	2	5	5	51	1
1258	110	4	5	5	4	4	4	4	3	4	3	3	4	5	51	2
1259	110	6	6	6	6	6	6	6	6	6	6	6	6	5	51	1
1260	110	6	5	5	4	5	4	4	3	3	4	3	1	5	51	2
1261	110	2	6	4	5	5	4	1	2	4	5	3	1	5	51	2
1262	110	1	6	6	5	5	3	2	1	1	5	5	2	5	51	1
1263	110	4	5	5	5	5	5	3	1	4	5	3	3	5	51	#NULL!
1264	110	4	6	6	5	4	6	5	6	3	6	2	2	5	51	2
1265	110	2	3	4	5	4	5	1	2	1	2	1	4	5	51	2
1266	110	4	6	5	3	6	4	4	2	2	6	4	4	5	51	1
1267	110	6	4	6	6	5	6	2	1	1	5	4	1	5	51	2
1268	110	2	4	5	2	2	5	3	1	2	4	4	1	5	51	2
1269	110	2	5	4	5	4	5	4	3	1	4	2	4	5	51	2
1270	110	2	3	4	5	6	5	4	3	2	1	3	3	5	51	1
1271	110	4	6	6	3	5	5	3	2	1	1	1	3	5	51	2
1272	110	6	6	6	5	6	6	3	1	6	6	6	5	5	51	1
1273	110	4	4	4	4	5	5	3	2	3	5	6	2	5	51	2
1274	110	2	5	3	4	6	3	1	1	1	6	4	4	5	51	1
1275	53	3	4	3	5	4	5	3	2	4	6	1	3	5	51	1
1276	53	6	6	6	6	5	6	4	3	4	6	4	2	5	51	1
1277	53	2	4	2	6	3	4	1	6	3	4	5	5	5	51	2
1278	53	5	4	6	6	4	6	6	4	4	6	5	4	5	51	2
1279	53	2	3	6	3	5	4	1	3	5	3	6	3	5	51	2
1280	53	2	1	6	6	2	6	6	6	1	2	6	3	5	51	1
1281	53	6	5	5	6	5	6	4	3	3	5	4	4	5	51	2
1282	53	2	5	1	2	1	6	3	4	1	5	1	2	5	51	1
1283	53	5	6	6	4	6	6	5	5	3	6	3	6	5	51	2
1284	53	4	6	5	5	3	6	6	5	1	4	2	1	5	51	1
1285	65	5	6	6	4	6	6	5	3	1	4	2	3	5	51	2
1286	65	1	6	6	6	6	6	6	6	6	6	6	6	5	51	2
1287	65	6	4	5	4	4	4	4	3	3	4	5	3	5	51	2
1288	65	1	2	3	4	3	3	2	3	3	4	3	2	5	51	1
1289	65	2	6	5	4	4	4	3	2	1	1	1	1	5	51	2
1290	65	1	2	3	4	3	2	1	2	3	3	3	3	5	51	1
1291	65	2	1	6	6	6	6	6	6	3	3	1	6	5	51	2
1292	23	4	3	6	3	3	6	1	5	6	5	6	5	5	51	2
1293	24	2	5	5	5	5	5	2	2	5	2	2	5	5	51	1
1294	23	6	6	6	6	6	6	1	1	6	6	6	6	5	51	1
1295	23	6	6	5	4	5	6	2	6	3	6	1	3	5	51	2
1296	23	3	6	4	5	6	6	4	6	4	5	2	3	5	51	2
1297	23	2	2	6	6	6	6	1	2	1	5	4	2	5	51	1
1298	23	2	5	5	5	5	5	2	3	5	5	6	5	5	51	2
1299	23	2	5	4	5	3	4	5	4	4	3	3	4	5	51	1
1300	103	1	4	6	5	5	6	1	1	3	5	1	3	5	51	2
1301	103	6	4	4	4	4	6	5	3	2	6	5	3	5	51	1
1302	103	1	6	6	6	6	6	6	6	6	6	6	5	5	51	1
1303	103	1	6	5	4	5	4	4	6	3	5	1	3	5	51	2
1304	103	3	5	2	4	2	6	1	3	2	4	6	5	5	51	2
1305	103	2	5	5	4	5	5	5	6	4	5	4	4	5	51	2
1306	103	1	6	6	5	6	6	4	6	6	6	1	5	5	51	2
1307	103	5	6	2	4	6	1	2	1	1	1	1	1	5	51	2
1308	103	5	5	3	2	2	6	6	6	4	4	3	1	5	51	2
1309	103	1	2	3	4	5	3	3	4	2	4	5	3	5	51	1
1310	103	6	6	6	6	6	6	6	6	6	6	5	5	5	51	2
1311	103	3	6	4	6	5	4	4	1	5	6	3	4	5	51	2
1312	103	1	2	3	4	5	6	5	4	4	3	3	4	5	51	1
1313	103	2	1	1	2	3	5	6	4	2	4	3	1	5	51	1
1314	103	4	3	2	6	2	5	3	6	1	4	1	1	5	51	2
1315	103	6	4	4	5	2	4	1	4	3	6	6	6	5	51	2
1316	103	6	3	4	6	6	3	5	2	3	6	5	5	5	51	1
1317	103	2	4	2	4	5	5	1	1	4	3	3	5	5	51	1
1318	103	6	6	6	6	6	6	3	1	1	3	1	1	5	51	2
1319	41	5	1	5	5	5	5	5	5	5	5	1	2	5	51	2
1320	41	6	6	6	6	6	6	6	6	6	6	6	6	5	51	1
1321	41	2	6	6	6	5	6	6	3	2	4	2	4	5	51	2
1322	41	5	1	5	5	5	5	5	5	5	5	1	2	5	51	2
1323	41	6	3	5	3	5	6	5	3	4	3	2	2	5	51	1
1324	41	6	1	1	2	1	6	4	6	6	1	6	1	5	51	1
1325	41	1	4	5	3	5	5	6	1	1	1	1	1	5	51	2
1326	41	6	5	4	3	2	1	2	3	4	999	4	5	5	51	1
1327	41	2	2	3	6	3	6	6	6	4	6	4	3	5	51	1
1328	41	2	6	6	6	6	6	6	3	5	999	2	1	5	51	2
1329	139	2	3	2	2	3	4	2	2	4	4	4	2	5	51	2
1330	139	2	5	6	2	4	6	3	3	1	5	3	1	5	51	1
1331	139	2	4	6	2	3	4	2	1	3	6	6	6	5	51	2
1332	139	2	5	5	5	5	5	5	5	5	5	5	4	5	51	1
1333	139	2	5	4	3	3	4	3	1	2	6	6	6	5	51	2
1334	139	3	1	4	2	6	6	2	2	1	6	2	3	5	51	2
1335	139	5	3	5	6	4	4	2	3	5	3	3	2	5	51	1
1336	139	3	6	6	6	3	6	6	6	5	5	2	3	5	51	2
1337	139	2	1	4	3	3	4	3	2	2	4	4	1	5	51	1
1338	139	3	6	5	4	4	4	3	2	4	3	6	2	5	51	1
1339	139	2	6	3	2	6	4	2	2	1	2	4	1	5	51	2
1340	139	1	6	3	1	2	6	1	6	1	6	1	2	5	51	1
1341	139	2	3	5	4	2	5	4	2	1	3	5	5	5	51	2
1342	139	6	6	5	3	4	6	2	5	1	6	4	5	5	51	1
1343	76	4	4	4	4	4	4	4	4	4	4	4	4	5	51	1
1344	76	6	6	6	6	6	4	999	1	2	6	1	3	5	51	2
1345	76	5	6	6	4	6	6	6	4	5	4	2	2	5	51	1
1346	76	5	3	6	5	6	6	2	1	2	4	1	4	5	51	1
1347	76	5	5	5	5	5	5	5	5	5	5	5	2	5	51	2
1348	76	6	5	6	4	5	6	3	3	1	4	4	4	5	51	2
1349	76	4	6	6	6	6	6	6	6	5	6	5	6	5	51	1
1350	83	1	2	3	2	4	3	2	1	3	4	3	4	5	51	1
1351	83	3	1	4	4	3	2	3	4	5	5	2	3	5	51	1
1352	83	2	4	5	6	5	5	2	2	6	3	1	1	5	51	1
1353	83	3	4	5	4	3	3	4	2	1	3	4	4	5	51	1
1354	83	2	2	999	2	1	3	4	1	3	2	2	1	5	51	2
1355	83	2	1	4	2	2	4	2	1	1	4	5	3	5	51	2
1356	83	3	4	5	1	1	4	3	2	2	2	2	1	5	51	2
1357	83	2	6	5	3	6	6	4	1	1	1	1	3	5	51	2
1358	83	1	6	5	6	4	6	2	1	1	4	1	3	5	51	2
1359	83	4	6	5	4	3	6	6	1	6	5	1	6	5	51	1
1360	83	6	1	4	5	6	2	2	3	2	4	4	1	5	51	2
1361	83	3	6	5	5	4	6	2	1	2	4	3	2	5	51	2
1362	83	2	6	5	4	6	2	2	6	6	5	3	6	5	51	#NULL!
1363	83	2	3	5	5	4	5	2	1	2	4	3	3	5	51	2
1364	83	1	1	3	3	1	4	6	4	1	2	4	1	5	51	1
1365	13	3	5	6	4	3	6	6	4	4	4	3	4	5	51	1
1366	13	3	3	4	3	5	5	4	3	2	4	4	3	5	51	2
1367	13	2	3	6	4	5	5	3	2	4	6	2	4	5	51	2
1368	13	2	6	6	6	6	6	6	2	6	6	6	6	5	51	1
1369	13	6	6	6	6	6	6	6	3	6	6	3	6	5	51	2
1370	13	5	6	5	4	5	6	6	6	5	5	5	1	5	51	2
1371	13	4	2	3	2	6	6	6	3	1	2	1	1	5	51	1
1372	13	2	3	6	1	3	6	5	3	6	1	1	3	5	51	1
1373	13	2	1	6	5	6	5	5	2	4	5	3	3	5	51	2
1374	13	2	6	5	5	6	6	6	3	3	4	5	5	5	51	2
1375	13	4	5	4	4	5	5	4	1	1	4	4	3	5	51	2
1376	13	3	5	6	4	6	6	4	4	2	5	3	4	5	51	2
1377	151	1	1	1	1	2	3	2	2	3	2	4	2	5	51	2
1378	151	4	4	4	4	4	4	4	4	4	4	4	4	5	51	2
1379	151	1	6	5	2	1	6	5	5	6	6	5	6	5	51	2
1380	151	3	3	4	3	4	6	5	4	1	6	5	5	5	51	1
1381	151	4	4	4	4	4	4	4	4	4	4	5	6	5	51	2
1382	151	1	1	1	1	2	3	3	3	3	4	5	3	5	51	1
1383	151	1	6	6	6	5	6	2	1	1	5	1	1	5	51	2
1384	151	6	6	6	6	6	6	6	6	6	6	6	6	5	51	1
1385	151	3	3	3	3	3	3	3	3	3	3	3	1	5	51	1
1386	151	2	4	2	3	2	5	2	1	1	5	2	1	5	51	2
1387	91	2	3	3	4	2	6	5	6	3	2	4	4	5	51	2
1388	91	5	6	5	3	6	6	5	6	3	2	5	3	5	51	2
1389	91	6	1	2	2	6	6	1	1	1	4	1	1	5	51	1
1390	91	1	5	1	1	3	5	3	3	6	3	2	4	5	51	1
1391	91	2	4	6	4	6	6	4	3	4	5	3	3	5	51	2
1392	91	2	4	3	3	4	4	5	6	3	2	5	2	5	51	1
1393	91	3	4	5	4	6	1	2	4	2	3	4	3	5	51	1
1394	83	3	4	6	6	6	2	1	1	1	5	1	1	5	51	2
1395	91	2	3	2	3	5	4	5	4	5	4	5	3	5	51	1
1396	91	2	1	6	3	6	3	4	4	1	3	1	2	5	51	2
1397	91	3	5	2	6	4	4	1	2	3	6	1	4	5	51	2
1398	91	1	1	6	6	6	6	6	6	6	6	6	6	5	51	1
1399	91	4	5	6	5	4	4	6	4	3	4	1	1	5	51	2
1400	91	2	4	3	6	5	6	6	4	2	4	1	2	5	51	2
1401	91	2	1	3	1	1	6	6	6	1	2	5	2	5	51	1
1402	91	5	4	5	6	4	5	3	4	3	5	6	3	5	51	2
1403	91	2	3	4	5	4	3	2	2	3	2	1	2	5	51	1
1404	91	3	2	4	5	5	5	5	5	2	4	2	1	5	51	2
1405	52	5	5	5	4	2	5	5	1	1	2	1	2	5	51	1
1406	53	6	6	6	6	6	6	6	6	6	6	6	4	5	51	2
1407	51	1	6	6	6	6	6	6	6	6	6	6	4	5	51	2
1408	51	4	2	2	5	1	6	6	2	1	1	1	1	5	51	1
1409	51	6	6	6	4	5	6	6	3	1	2	1	1	5	51	2
1410	51	4	4	2	3	1	6	3	1	1	2	6	5	5	51	2
1411	51	1	1	1	5	5	5	5	5	5	5	5	6	5	51	1
1412	51	2	1	1	3	3	4	4	2	1	5	1	2	5	51	2
1413	51	2	6	6	5	4	6	1	1	4	4	2	1	5	51	2
1414	51	2	3	1	1	1	4	6	6	2	3	1	1	5	51	2
1415	52	2	5	4	3	4	4	3	3	3	4	2	3	5	51	2
1416	51	6	6	4	5	5	6	6	1	1	6	3	2	5	51	2
1417	17	5	5	5	6	6	6	6	5	4	6	5	4	5	51	1
1418	17	5	6	5	4	4	6	5	5	4	5	4	1	5	51	2
1419	17	4	6	3	3	2	5	2	1	1	5	1	2	5	51	1
1420	17	3	5	5	3	5	5	4	3	2	5	2	2	5	51	1
1421	17	2	1	6	6	5	6	6	1	2	3	2	5	5	51	1
1422	17	4	5	5	6	5	5	4	3	4	5	6	3	5	51	2
1423	17	2	5	4	3	4	6	5	3	2	4	5	3	5	51	1
1424	17	2	6	6	6	6	6	6	6	6	5	6	6	5	51	2
1425	69	4	6	4	2	4	6	4	6	1	3	1	2	5	51	1
1426	69	4	6	5	2	5	6	5	2	1	4	1	1	5	51	1
1427	69	4	6	5	2	6	6	6	2	1	4	4	1	5	51	1
1428	69	4	6	5	2	5	6	6	3	1	2	1	1	5	51	2
1429	69	6	6	4	2	5	6	5	2	1	4	4	1	5	51	2
1430	69	4	6	5	2	6	6	5	4	1	4	1	3	5	51	1
1431	69	4	6	4	3	6	6	6	6	1	6	1	3	5	51	1
1432	69	6	6	6	5	6	6	6	6	6	6	2	5	5	51	1
1433	69	4	6	4	2	6	6	4	3	1	4	1	3	5	51	1
1434	69	6	6	4	2	5	6	3	4	1	4	1	1	5	51	1
1435	69	5	6	5	3	6	6	5	4	4	4	1	5	5	51	2
1436	69	4	6	4	3	6	6	6	4	1	4	1	1	5	51	1
1437	52	3	3	4	3	3	3	2	2	1	3	2	3	5	51	2
1438	52	4	4	4	4	4	4	4	4	4	4	4	4	5	51	1
1439	52	3	5	6	3	4	5	2	2	2	4	1	3	5	51	2
1440	52	4	1	2	3	3	5	5	4	3	5	2	4	5	51	2
1441	52	2	3	2	5	3	2	1	2	4	1	1	2	5	51	2
1442	52	2	4	1	2	3	4	5	5	3	4	3	1	5	51	1
1443	52	1	1	1	1	3	6	4	4	1	4	3	1	5	51	2
1444	52	1	1	4	4	3	6	3	3	5	3	2	1	5	51	2
1445	52	4	5	6	4	4	5	4	4	1	4	1	1	5	51	2
1446	52	2	6	3	4	5	6	4	3	1	3	1	2	5	51	2
1447	40	3	3	3	3	999	4	4	3	4	4	2	3	5	51	2
1448	40	1	6	6	5	2	6	5	2	2	3	4	5	5	51	2
1449	40	2	2	2	2	2	2	2	2	2	2	1	5	5	51	1
1450	40	1	1	1	1	1	1	1	1	1	1	1	1	5	51	1
1451	40	4	1	1	1	1	1	1	1	1	1	3	3	5	51	1
1452	40	5	5	5	5	5	5	6	5	6	5	5	6	5	51	1
1453	40	1	1	2	2	3	3	4	4	5	5	2	2	5	51	1
1454	24	2	5	6	6	6	6	2	2	1	5	2	3	5	51	2
1455	24	1	2	2	1	2	6	3	5	1	2	2	4	5	51	1
1456	24	2	5	4	3	2	5	1	2	3	1	2	1	5	51	1
1457	24	2	5	5	4	4	5	2	3	3	3	3	2	5	51	1
1458	24	5	5	5	5	5	5	5	5	5	5	5	4	5	51	1
1459	24	3	2	4	5	3	2	1	3	1	3	2	3	5	51	2
1460	24	6	6	6	6	6	6	6	6	6	6	6	5	5	51	1
1461	24	4	3	4	4	2	2	4	1	1	4	4	3	5	51	1
1462	24	5	3	4	6	4	3	5	4	2	4	5	4	5	51	1
1463	24	4	3	5	3	3	6	3	5	5	4	3	5	5	51	2
1464	24	3	2	2	2	1	6	6	6	6	3	6	2	5	51	1
1465	75	3	5	6	4	5	4	4	3	3	4	5	5	5	51	1
1466	75	6	6	6	6	6	6	6	6	6	6	6	6	5	51	2
1467	75	6	6	6	6	6	6	6	6	4	4	4	1	5	51	2
1468	75	3	6	6	5	6	6	6	4	3	6	6	3	5	51	2
1469	75	6	5	5	4	5	6	2	2	3	3	4	4	5	51	2
1470	75	6	6	6	6	6	6	6	6	6	6	6	6	5	51	2
1471	75	4	4	4	4	4	4	4	4	4	4	4	4	5	51	1
1472	75	1	6	6	5	6	4	2	1	1	5	1	1	5	51	2
1473	75	6	6	6	6	6	6	6	6	6	6	1	6	5	51	1
1474	75	6	6	6	6	6	6	6	6	1	6	6	6	5	51	1
1475	143	2	3	4	4	4	3	5	3	3	3	5	1	5	51	2
1476	143	1	2	3	4	5	4	3	2	4	5	1	3	5	51	1
1477	143	6	5	3	5	2	4	5	6	2	4	2	4	5	51	2
1478	143	4	4	4	4	4	4	4	4	4	4	4	4	5	51	1
1479	143	6	5	4	5	1	5	5	3	1	4	3	1	5	51	2
1480	143	1	6	6	6	6	6	6	6	6	5	6	5	5	51	2
1481	143	2	4	4	3	4	4	3	4	3	3	2	1	5	51	2
1482	92	1	6	6	5	2	6	3	6	2	3	6	5	5	51	1
1483	92	4	3	2	3	2	4	6	6	1	4	2	5	5	51	2
1484	92	5	2	5	3	5	5	4	5	3	5	3	1	5	51	1
1485	92	1	4	4	4	5	5	2	1	1	2	1	1	5	51	2
1486	92	2	1	4	4	6	6	4	4	3	5	1	5	5	51	1
1487	92	6	6	5	4	3	5	6	5	2	6	1	3	5	51	2
1488	92	4	2	4	4	5	5	4	5	2	5	3	3	5	51	2
1489	92	2	1	6	2	6	5	2	1	3	1	1	1	5	51	2
1490	92	1	5	4	5	3	4	3	2	1	2	2	1	5	51	2
1491	92	2	6	5	6	6	6	3	3	4	2	1	1	5	51	2
1492	92	5	5	5	5	5	4	4	2	2	2	2	3	5	51	2
1493	92	1	5	4	3	3	4	4	5	3	5	3	5	5	51	1
1494	92	2	1	4	6	1	5	2	1	1	3	1	4	5	51	1
1495	92	2	6	5	4	6	6	2	3	1	3	1	4	5	51	2
1496	92	4	3	3	3	2	4	1	1	1	2	1	3	5	51	1
1497	92	4	1	6	3	2	6	3	1	1	5	1	1	5	51	2
1498	91	2	4	3	5	4	5	3	4	6	6	6	6	5	51	1
1499	92	2	1	2	4	1	6	5	6	6	5	3	6	5	51	1
1500	84	6	6	6	4	5	6	2	1	1	1	1	2	5	51	2
1501	84	5	6	6	6	5	5	3	2	2	5	1	2	5	51	2
1502	84	2	1	5	5	5	5	5	1	1	5	1	1	5	51	2
1503	84	1	5	4	6	4	4	6	4	5	5	1	1	5	51	1
1504	84	6	6	6	4	5	6	2	1	1	1	1	2	5	51	2
1505	84	1	6	6	6	5	6	5	1	1	1	1	1	5	51	1
1506	84	2	4	3	4	4	4	4	3	3	4	4	3	5	51	1
1507	84	3	6	1	4	5	3	1	1	1	3	3	1	5	51	2
1508	84	4	6	1	4	5	3	1	1	1	3	3	1	5	51	2
1509	84	2	6	6	4	5	6	2	1	1	1	1	2	5	51	2
1510	84	5	3	6	6	5	5	3	5	5	6	1	4	5	51	2
1511	112	4	2	5	5	5	6	4	2	4	5	2	2	5	51	2
1512	112	1	6	4	4	5	6	2	1	4	5	5	1	5	51	2
1513	112	4	3	3	4	4	5	5	4	4	5	3	2	5	51	2
1514	112	6	6	6	5	5	6	5	3	3	4	1	1	5	51	1
1515	112	2	5	6	5	6	5	3	2	1	5	5	5	5	51	1
1516	112	1	6	6	6	5	5	4	3	3	4	4	1	5	51	1
1517	112	1	6	6	5	6	6	1	1	1	4	1	2	5	51	2
1518	112	5	2	5	4	6	5	4	1	3	4	1	2	5	51	2
1519	112	6	1	5	6	6	6	5	5	6	6	1	4	5	51	2
1520	112	1	3	4	5	6	6	6	4	1	2	1	3	5	51	2
1521	112	5	6	6	4	5	6	3	2	3	6	5	5	5	51	1
1522	112	4	6	6	4	5	6	3	3	2	5	3	2	5	51	2
1523	112	2	1	4	4	5	5	4	2	2	3	2	2	5	51	1
1524	112	3	5	6	6	6	6	4	2	5	6	3	2	5	51	2
1525	112	4	4	4	5	5	6	3	1	3	3	4	4	5	51	2
1526	113	6	1	6	5	4	3	1	1	6	999	2	1	5	51	1
1527	8	2	6	2	6	6	6	6	6	1	5	1	1	5	51	1
1528	8	4	6	6	6	5	6	2	1	2	4	1	2	5	51	2
1529	8	5	6	4	4	5	6	2	4	2	4	4	6	5	51	2
1530	8	4	5	4	4	4	4	3	2	3	5	3	6	5	51	2
1531	8	4	6	5	4	5	6	3	3	2	6	4	5	5	51	2
1532	8	1	6	4	5	3	6	1	6	2	1	4	4	5	51	1
1533	8	6	6	6	6	5	5	6	6	1	1	1	4	5	51	1
1534	8	6	6	6	5	4	6	6	4	1	4	1	3	5	51	1
1535	8	5	6	6	5	6	6	3	2	3	6	3	5	5	51	1
1536	8	2	3	4	2	2	4	3	4	2	3	3	3	5	51	2
1537	8	5	6	6	5	5	3	2	6	1	3	5	1	5	51	2
1538	8	5	4	3	3	3	3	2	5	2	3	3	1	5	51	2
1539	8	4	6	6	4	5	5	5	4	4	6	3	4	5	51	1
1540	8	2	5	4	3	4	3	3	3	1	1	1	2	5	51	1
1541	8	5	2	3	5	4	6	1	2	2	4	3	1	5	51	1
1542	8	5	5	5	4	4	5	4	4	5	5	6	3	5	51	1
1543	3	6	6	6	5	6	5	5	6	5	6	5	6	5	51	1
1544	3	6	6	6	6	6	6	6	5	4	4	5	5	5	51	2
1545	3	4	4	5	4	4	4	4	4	4	4	4	1	5	51	1
1546	3	4	4	4	4	4	4	3	3	4	4	4	4	5	51	2
1547	3	2	3	3	3	3	3	3	3	3	3	3	2	5	51	1
1548	3	6	6	4	4	5	6	6	5	3	6	3	5	5	51	2
1549	3	4	4	4	4	4	4	3	4	4	4	3	2	5	51	2
1550	3	6	6	6	6	6	6	6	6	6	6	6	6	5	51	2
1551	3	4	4	4	4	4	4	6	4	2	3	3	4	5	51	1
1552	30	3	2	4	2	4	2	4	5	5	5	5	5	5	51	1
1553	30	3	4	3	6	6	6	3	6	6	6	6	6	5	51	2
1554	30	3	6	6	4	5	6	5	4	6	6	5	3	5	51	1
1555	30	6	6	6	6	6	6	3	6	6	6	4	5	5	51	2
1556	30	6	6	6	6	6	6	4	5	6	6	6	5	5	51	1
1557	30	2	3	4	6	3	6	6	6	2	6	2	3	5	51	2
1558	30	5	6	5	6	5	6	5	6	5	6	6	5	5	51	1
1559	30	6	6	6	6	6	6	6	6	6	6	6	4	5	51	2
1560	30	1	4	6	3	5	2	3	1	4	2	6	5	5	51	1
1561	30	6	6	6	6	6	6	5	1	2	3	1	1	5	51	2
1562	34	2	2	4	4	5	3	5	4	4	3	4	2	5	51	2
1563	34	5	3	4	5	2	5	2	5	1	4	5	4	5	51	2
1564	34	3	6	6	6	6	6	4	3	4	4	1	1	5	51	2
1565	34	1	3	3	4	4	4	3	5	6	6	6	4	5	51	1
1566	34	4	5	4	4	4	4	4	3	999	4	2	1	5	51	2
1567	34	4	4	4	5	5	6	5	3	3	5	5	3	5	51	2
1568	34	2	5	5	5	5	2	5	2	4	4	2	5	5	51	2
1569	34	5	6	3	4	2	6	6	3	1	6	1	4	5	51	1
1570	102	4	5	6	4	5	1	1	1	4	5	2	1	5	52	1
1571	102	5	6	6	5	6	3	1	1	6	2	3	3	5	52	1
1572	102	1	1	6	5	6	2	6	1	1	1	1	2	5	52	1
1573	102	2	2	4	5	6	2	3	4	5	4	3	3	5	52	1
1574	102	5	5	5	5	5	5	2	1	5	5	5	1	5	52	2
1575	102	1	6	3	2	5	5	3	5	5	6	6	6	5	52	1
1576	102	1	2	4	3	5	4	2	4	1	2	2	1	5	52	2
1577	102	5	4	4	5	4	6	6	5	4	4	1	1	5	52	1
1578	102	4	6	5	3	4	6	2	1	5	6	1	2	5	52	1
1579	102	3	4	5	6	1	5	5	1	1	3	2	1	5	52	1
1580	102	1	6	4	3	3	6	6	6	4	6	6	3	5	52	1
1581	102	6	3	3	5	3	4	3	1	4	4	5	3	5	52	2
1582	102	3	6	2	3	5	6	6	6	4	3	1	1	5	52	1
1583	102	2	6	6	3	3	6	2	6	1	1	1	1	5	52	1
1584	102	5	6	6	5	6	6	6	5	6	6	6	2	5	52	2
1585	102	1	5	6	6	6	6	6	6	4	5	5	1	5	52	1
1586	102	4	3	5	4	6	6	5	5	2	5	6	6	5	52	2
1587	102	2	3	4	5	6	6	6	6	4	4	4	1	5	52	1
1588	155	1	2	2	4	3	5	5	1	1	3	1	1	5	52	2
1589	155	4	6	5	4	4	5	2	1	1	4	1	2	5	52	1
1590	155	6	6	6	5	6	6	6	1	3	5	2	1	5	52	2
1591	155	4	6	5	6	5	5	6	1	2	3	1	2	5	52	2
1592	155	2	2	4	6	5	2	3	1	1	2	2	3	5	52	1
1593	155	6	6	6	6	6	6	5	2	1	1	1	1	5	52	2
1594	155	6	6	6	5	6	4	5	1	1	4	1	3	5	52	2
1595	155	1	6	6	6	6	6	6	1	6	6	1	6	5	52	1
1596	155	2	6	6	5	6	6	6	6	1	4	1	2	5	52	2
1597	147	6	4	1	4	5	6	3	2	1	2	3	1	5	52	2
1598	147	2	2	3	3	2	2	3	2	1	999	2	1	5	52	2
1599	147	3	5	4	2	2	5	5	5	3	5	2	4	5	52	2
1600	147	4	3	2	4	3	6	5	5	2	4	4	4	5	52	2
1601	147	5	5	4	4	5	5	3	4	3	5	5	4	5	52	1
1602	147	6	5	5	5	4	6	4	999	3	5	3	1	5	52	2
1603	147	2	2	4	5	4	5	4	3	4	5	2	1	5	52	1
1604	111	3	6	6	6	6	6	2	2	2	5	3	3	5	52	2
1605	111	1	4	6	4	999	1	2	1	2	2	3	3	5	52	2
1606	111	3	6	1	6	6	6	6	3	5	6	1	1	5	52	2
1607	110	6	4	5	6	6	5	3	1	3	3	2	3	5	52	2
1608	111	6	6	5	6	999	3	4	6	6	6	2	3	5	52	2
1609	110	5	4	6	5	6	6	5	4	6	6	5	5	5	52	1
1610	111	2	4	4	4	6	6	2	2	1	1	1	1	5	52	2
1611	111	6	6	6	6	6	6	6	6	6	6	1	5	5	52	1
1612	111	2	6	6	5	5	6	6	6	3	2	1	2	5	52	2
1613	111	3	4	2	5	1	5	6	6	5	6	3	6	5	52	1
1614	111	2	5	3	4	2	3	4	3	1	5	6	4	5	52	2
1615	111	2	6	6	6	6	5	6	4	5	6	4	1	5	52	2
1616	111	2	6	6	3	6	6	2	1	1	5	1	1	5	52	1
1617	111	3	5	6	4	3	5	2	2	5	4	3	2	5	52	2
1618	53	3	6	6	6	4	5	5	5	6	6	1	5	5	52	2
1619	53	5	6	5	5	6	5	5	5	3	5	3	2	5	52	2
1620	53	3	4	6	6	6	4	5	4	3	5	5	5	5	52	1
1621	53	3	5	6	5	6	6	6	5	5	5	5	4	5	52	1
1622	53	1	1	6	4	3	4	2	2	1	5	1	4	5	52	1
1623	53	6	6	6	4	6	6	6	5	4	6	4	4	5	52	2
1624	53	4	3	4	5	5	3	5	3	3	4	3	3	5	52	1
1625	53	4	5	4	6	3	6	5	5	3	6	4	2	5	52	2
1626	53	3	1	5	5	5	6	6	5	1	5	2	4	5	52	1
1627	53	3	1	5	5	5	5	5	5	1	5	1	2	5	52	1
1628	65	1	1	1	1	1	2	2	2	2	2	2	1	5	52	1
1629	65	3	3	3	3	3	3	3	3	2	2	2	2	5	52	1
1630	65	4	6	4	4	4	3	4	2	2	4	2	3	5	52	2
1631	65	2	5	5	5	5	5	4	4	4	4	5	2	5	52	1
1632	65	3	3	4	4	4	3	4	999	5	4	3	2	5	52	1
1633	65	2	3	3	4	4	4	2	2	2	2	2	2	5	52	2
1634	65	2	3	3	5	5	5	5	5	4	5	1	2	5	52	1
1635	65	6	4	3	4	3	5	6	4	3	5	5	3	5	52	2
1636	23	6	5	6	4	6	5	4	1	3	6	5	6	5	52	1
1637	23	4	4	4	4	4	4	4	4	4	4	1	4	5	52	1
1638	23	3	4	4	2	4	4	3	4	4	4	4	4	5	52	2
1639	23	6	6	6	5	4	5	2	5	1	4	2	2	5	52	2
1640	23	6	6	6	6	6	6	6	6	6	6	6	6	5	52	1
1641	24	5	6	5	6	4	3	1	1	3	4	3	1	5	52	1
1642	24	2	6	6	6	2	6	1	2	1	5	1	2	5	52	2
1643	24	2	3	4	2	5	4	3	2	1	4	1	1	5	52	2
1644	103	4	6	6	6	5	6	4	6	5	4	3	1	5	52	1
1645	103	2	1	3	5	2	4	1	3	2	5	5	3	5	52	1
1646	103	5	5	5	5	5	5	5	5	5	5	5	2	5	52	1
1647	103	2	5	6	3	4	2	1	5	1	6	1	2	5	52	1
1648	103	2	1	6	4	3	3	5	3	2	2	1	1	5	52	1
1649	103	2	4	1	6	4	2	4	3	5	1	3	2	5	52	2
1650	103	2	3	4	5	4	3	4	6	3	4	2	3	5	52	1
1651	103	2	5	3	3	3	3	3	2	2	2	2	3	5	52	1
1652	103	2	6	6	6	6	1	3	3	4	4	2	4	5	52	1
1653	103	1	6	6	1	6	5	3	1	1	1	1	1	5	52	1
1654	103	4	3	4	4	5	4	3	3	2	3	4	1	5	52	1
1655	41	4	3	3	999	999	2	5	2	4	5	4	5	5	52	1
1656	41	1	6	5	6	2	6	6	4	1	5	6	6	5	52	1
1657	41	6	6	5	4	6	5	6	6	5	999	6	6	5	52	1
1658	41	1	6	5	6	2	6	6	4	1	5	6	1	5	52	2
1659	40	3	6	6	5	6	5	6	5	6	5	3	5	5	52	1
1660	40	3	4	5	6	6	6	5	4	4	3	4	3	5	52	1
1661	40	6	6	6	6	6	6	6	6	6	6	6	6	5	52	1
1662	40	1	3	3	3	3	5	5	4	4	5	3	4	5	52	1
1663	40	5	5	5	5	5	5	5	5	5	5	5	4	5	52	1
1664	40	999	999	3	3	4	5	6	2	3	4	3	5	5	52	1
1665	40	1	3	3	4	2	5	3	4	4	3	3	3	5	52	1
1666	40	1	2	3	4	5	6	999	5	4	3	1	2	5	52	1
1667	139	4	6	4	5	5	6	4	2	2	3	3	2	5	52	1
1668	139	3	6	4	3	1	5	5	4	4	5	4	1	5	52	1
1669	139	2	6	5	3	4	3	6	3	1	5	4	5	5	52	1
1670	139	4	1	5	3	6	4	1	5	6	6	3	6	5	52	1
1671	139	3	6	4	3	1	5	5	4	4	5	4	1	5	52	1
1672	139	2	4	6	4	4	6	2	2	4	4	1	4	5	52	2
1673	139	1	6	5	5	4	6	4	4	1	5	5	5	5	52	2
1674	139	2	1	5	6	4	6	6	5	1	6	6	5	5	52	2
1675	139	1	2	4	4	3	5	2	4	5	5	3	4	5	52	1
1676	139	2	5	4	2	2	5	5	6	1	5	5	4	5	52	1
1677	139	3	6	4	3	1	5	5	4	4	5	4	1	5	52	1
1678	139	1	4	3	2	3	4	3	4	2	4	4	3	5	52	2
1679	139	3	6	4	4	3	4	4	3	3	3	4	2	5	52	1
1680	76	1	1	6	6	6	6	6	6	6	6	6	6	5	52	1
1681	76	6	5	5	4	5	6	1	2	1	4	1	2	5	52	2
1682	76	6	2	6	2	3	6	6	6	1	6	1	1	5	52	1
1683	76	1	1	1	1	1	1	1	1	1	1	1	4	5	52	1
1684	76	3	5	5	4	6	6	5	4	4	2	4	3	5	52	1
1685	76	6	6	6	6	6	6	6	6	6	6	6	1	5	52	2
1686	76	6	6	3	4	5	6	6	1	1	6	1	1	5	52	1
1687	91	6	4	2	6	4	6	2	2	1	1	1	1	5	52	1
1688	91	2	4	6	5	5	6	4	2	3	4	1	5	5	52	2
1689	91	5	5	5	5	5	5	5	5	1	5	1	1	5	52	1
1690	91	2	5	5	4	5	4	2	1	1	5	5	4	5	52	2
1691	91	4	3	5	4	6	4	3	1	1	1	2	2	5	52	2
1692	91	3	6	6	4	5	2	2	2	4	5	3	3	5	52	2
1693	91	4	6	6	5	5	5	5	4	3	5	3	1	5	52	1
1694	92	4	6	4	4	5	4	2	1	3	4	1	2	5	52	1
1695	92	1	6	5	6	6	5	2	1	1	1	1	1	5	52	2
1696	91	2	6	5	4	6	5	4	6	6	5	6	2	5	52	2
1697	13	3	2	4	3	4	4	6	4	3	4	4	3	5	52	2
1698	13	6	1	6	5	6	5	5	3	6	6	5	6	5	52	2
1699	13	5	4	5	3	3	4	4	3	1	4	2	1	5	52	1
1700	13	5	5	5	5	5	5	5	5	5	5	1	2	5	52	1
1701	13	2	1	5	5	4	5	2	1	1	2	3	4	5	52	1
1702	13	2	6	6	4	4	4	4	3	4	5	3	3	5	52	1
1703	13	4	6	6	5	6	6	6	1	6	6	2	6	5	52	1
1704	13	6	6	6	5	6	6	2	1	1	5	5	1	5	52	2
1705	13	4	5	4	5	5	5	6	3	2	4	4	5	5	52	1
1706	13	5	5	4	4	5	6	6	3	3	5	4	4	5	52	1
1707	13	3	6	6	4	5	6	6	3	3	5	6	3	5	52	2
1708	151	5	1	2	2	1	6	6	6	1	1	1	1	5	52	1
1709	151	6	6	6	6	6	6	6	6	6	6	6	6	5	52	1
1710	151	1	6	6	5	6	6	6	5	1	6	6	3	5	52	1
1711	151	1	2	6	5	4	4	4	4	4	4	4	2	5	52	1
1712	151	1	2	1	1	1	4	6	6	1	5	5	2	5	52	1
1713	151	6	5	4	3	2	1	2	3	4	5	5	1	5	52	1
1714	151	4	4	4	4	4	4	4	4	4	4	4	4	5	52	1
1715	151	6	6	4	3	2	6	2	5	3	4	1	2	5	52	2
1716	151	2	2	5	4	4	5	2	2	2	4	1	5	5	52	2
1717	151	4	6	4	4	4	6	5	3	3	4	2	2	5	52	2
1718	151	3	1	2	1	3	4	2	2	2	3	1	4	5	52	1
1719	151	6	6	6	5	6	3	3	3	3	3	3	5	5	52	1
1720	92	2	6	5	5	5	5	4	4	1	4	1	3	5	52	1
1721	92	3	3	1	1	1	4	6	6	1	1	1	1	5	52	2
1722	92	4	6	3	2	2	3	5	5	2	6	1	4	5	52	1
1723	91	5	1	1	1	1	6	1	6	1	1	1	1	5	52	1
1724	91	2	4	3	2	4	4	5	6	3	2	5	1	5	52	2
1725	92	2	2	2	2	2	2	2	2	2	2	2	2	5	52	1
1726	91	2	3	2	3	2	3	3	2	3	2	2	2	5	52	1
1727	93	999	2	3	2	2	2	3	4	2	1	2	2	5	52	1
1728	93	4	3	4	3	4	4	4	3	1	3	1	2	5	52	1
1729	93	1	2	2	6	6	2	4	999	3	4	3	2	5	52	1
1730	93	6	5	6	6	4	6	6	4	3	6	4	6	5	52	1
1731	93	2	2	3	4	4	4	4	2	2	4	2	3	5	52	2
1732	92	1	2	3	1	3	4	1	2	1	1	1	1	5	52	1
1733	93	2	3	4	5	4	5	3	5	3	2	3	3	5	52	1
1734	93	6	6	6	6	5	6	1	2	1	2	1	1	5	52	1
1735	93	2	3	4	5	3	4	2	3	1	3	1	3	5	52	2
1736	93	6	3	4	4	4	5	5	4	1	4	3	3	5	52	2
1737	91	3	6	5	4	5	4	6	4	3	5	1	4	5	52	1
1738	91	6	6	4	6	5	6	3	1	3	4	3	1	5	52	1
1739	91	2	3	3	3	3	3	2	1	4	5	5	1	5	52	2
1740	92	2	6	4	3	4	5	4	2	3	3	3	1	5	52	2
1741	92	2	6	6	2	1	6	1	1	6	6	6	6	5	52	2
1742	92	1	1	6	4	5	6	4	3	1	3	1	1	5	52	1
1743	51	5	4	4	6	4	6	5	6	1	5	4	2	5	52	1
1744	51	3	4	6	2	5	3	6	3	4	2	1	1	5	52	1
1745	51	6	6	6	6	6	6	6	6	6	6	6	6	5	52	2
1746	51	6	5	4	3	2	1	1	1	2	3	1	2	5	52	1
1747	51	2	2	2	2	2	2	2	2	2	2	2	4	5	52	1
1748	51	6	6	6	6	6	6	6	6	6	6	6	6	5	52	1
1749	52	2	3	2	4	1	6	5	6	1	1	1	4	5	52	1
1750	51	6	6	4	5	3	6	5	5	1	1	1	4	5	52	1
1751	51	4	3	4	5	6	6	2	1	1	2	1	1	5	52	1
1752	51	2	4	4	2	5	6	3	3	2	6	3	2	5	52	1
1753	51	1	1	1	1	1	1	1	1	1	1	1	2	5	52	2
1754	51	1	2	2	1	1	2	1	2	1	1	1	1	5	52	1
1755	17	6	6	6	5	6	4	5	6	4	6	5	5	5	52	1
1756	17	6	6	4	6	6	6	6	6	1	6	1	3	5	52	1
1757	17	3	5	2	2	1	6	6	6	4	5	2	2	5	52	1
1758	17	6	6	6	5	6	6	6	4	3	6	1	4	5	52	1
1759	17	4	5	5	4	4	5	2	2	4	5	2	2	5	52	2
1760	17	4	6	6	4	5	6	6	2	3	6	4	2	5	52	2
1761	17	1	6	6	5	6	6	5	4	1	2	1	1	5	52	1
1762	17	4	6	6	5	5	6	5	5	1	5	1	1	5	52	1
1763	69	4	6	5	2	5	6	6	3	1	4	1	1	5	52	1
1764	69	4	6	5	2	6	6	5	3	1	4	1	3	5	52	1
1765	69	6	6	5	2	6	6	6	2	1	4	1	3	5	52	1
1766	69	4	6	4	2	5	6	5	3	1	4	1	4	5	52	1
1767	69	4	6	5	4	6	6	4	3	1	4	1	3	5	52	1
1768	69	4	6	5	3	6	6	5	2	1	4	1	1	5	52	1
1769	69	4	6	5	2	4	6	6	2	1	4	1	1	5	52	1
1770	69	4	6	5	2	5	6	6	3	1	4	1	1	5	52	1
1771	69	4	6	5	3	4	6	6	3	1	1	2	4	5	52	1
1772	69	1	6	5	2	6	6	6	4	1	4	2	1	5	52	1
1773	69	4	6	5	2	6	6	5	2	1	4	1	1	5	52	1
1774	52	6	6	6	6	5	6	6	5	5	6	6	6	5	52	1
1775	52	2	4	5	4	3	4	2	3	4	3	3	3	5	52	2
1776	52	1	2	4	3	5	6	3	5	1	2	1	2	5	52	1
1777	52	2	4	3	3	4	3	4	3	4	3	3	3	5	52	1
1778	52	2	4	3	3	1	2	6	4	3	4	3	4	5	52	2
1779	52	3	2	3	4	4	4	4	4	3	3	3	2	5	52	1
1780	52	4	2	5	2	2	6	5	5	1	5	1	1	5	52	2
1781	40	5	4	999	999	2	6	4	5	4	3	2	3	5	52	1
1782	41	6	1	1	3	1	6	4	6	6	1	6	4	5	52	2
1783	24	5	6	5	3	3	5	2	1	1	2	2	2	5	52	2
1784	24	1	1	2	5	3	5	1	1	1	2	1	3	5	52	2
1785	24	2	3	5	5	1	4	3	2	2	4	2	1	5	52	1
1786	24	2	1	6	4	4	5	2	4	1	5	1	1	5	52	2
1787	24	5	4	3	3	1	5	3	5	2	1	3	3	5	52	1
1788	24	5	4	5	4	4	3	2	2	1	1	1	1	5	52	2
1789	24	2	4	4	3	3	5	2	4	1	3	1	1	5	52	1
1790	24	4	1	6	6	6	6	4	3	2	1	3	1	5	52	2
1791	23	3	4	3	5	3	4	1	1	3	2	1	1	5	52	1
1792	23	1	6	6	4	5	2	1	1	2	2	3	3	5	52	1
1793	23	5	1	1	3	3	6	5	2	3	5	1	3	5	52	1
1794	23	2	4	2	3	3	6	3	5	3	5	4	1	5	52	1
1795	23	4	3	4	5	5	5	2	5	1	5	1	2	5	52	2
1796	23	3	4	4	5	4	4	3	4	2	3	5	1	5	52	1
1797	75	1	1	1	1	1	1	1	1	1	1	1	2	5	52	1
1798	75	6	6	6	6	6	6	6	6	6	6	6	6	5	52	1
1799	75	1	1	1	1	1	1	1	1	1	1	1	1	5	52	2
1800	75	3	3	4	4	4	4	4	4	4	4	4	1	5	52	2
1801	143	5	3	6	4	6	5	4	6	5	6	3	6	5	52	2
1802	143	4	3	2	4	2	2	5	1	3	4	1	1	5	52	2
1803	143	2	3	2	1	2	4	4	3	6	4	1	4	5	52	2
1804	143	5	6	5	5	6	5	1	1	4	5	4	1	5	52	2
1805	143	6	6	6	6	5	1	1	1	2	6	6	4	5	52	2
1806	143	2	3	1	6	1	6	4	3	5	6	5	5	5	52	2
1807	143	3	5	4	2	6	6	1	1	1	5	1	1	5	52	2
1808	143	6	6	6	5	4	6	2	1	1	5	2	1	5	52	1
1809	143	6	6	6	5	4	5	4	1	1	5	3	1	5	52	2
1810	143	6	1	5	5	6	1	1	1	1	5	1	1	5	52	2
1811	143	1	2	3	4	5	6	5	4	3	2	2	4	5	52	1
1812	92	2	2	4	4	4	1	4	3	4	4	2	4	5	52	#NULL!
1813	93	2	2	2	2	2	2	2	2	2	2	2	3	5	52	2
1814	93	6	6	6	6	3	6	6	4	3	4	1	2	5	52	2
1815	92	3	3	3	3	3	3	3	3	3	3	3	3	5	52	1
1816	93	2	2	3	4	4	5	3	4	3	5	1	3	5	52	2
1817	92	5	5	6	6	3	4	5	3	4	4	4	5	5	52	2
1818	93	6	6	6	5	6	3	6	6	3	5	4	6	5	52	2
1819	92	4	1	4	2	2	5	2	1	4	4	1	2	5	52	1
1820	93	1	6	6	6	6	6	6	6	6	6	6	6	5	52	1
1821	93	2	2	2	2	3	2	1	3	999	2	1	3	5	52	1
1822	84	6	6	6	6	5	2	2	1	1	1	1	1	5	52	1
1823	84	4	6	4	6	3	1	2	4	6	4	4	2	5	52	1
1824	84	6	4	6	4	5	6	1	1	1	5	3	1	5	52	2
1825	84	3	6	6	6	6	5	3	1	4	1	1	1	5	52	1
1826	84	6	6	6	6	5	6	6	6	6	6	4	6	5	52	2
1827	84	5	6	5	4	5	6	2	4	1	5	2	4	5	52	2
1828	84	4	4	5	5	6	6	6	6	3	4	1	2	5	52	2
1829	84	1	5	4	6	5	1	1	1	1	1	1	1	5	52	2
1830	65	1	1	1	1	1	1	1	1	1	1	1	1	5	52	#NULL!
1831	112	6	6	4	5	6	5	3	1	3	5	5	1	5	52	2
1832	113	1	1	6	5	5	4	4	1	1	6	4	1	5	52	1
1833	112	2	6	4	6	6	4	3	3	1	6	3	3	5	52	2
1834	112	1	6	6	6	5	3	3	3	3	3	3	1	5	52	2
1835	113	2	6	5	3	5	6	6	5	5	5	5	1	5	52	1
1836	113	5	2	5	3	5	4	4	5	3	5	3	2	5	52	2
1837	113	1	2	5	6	5	5	2	2	3	5	1	2	5	52	1
1838	112	4	3	4	5	5	5	5	6	2	5	1	5	5	52	2
1839	113	4	3	5	5	3	4	2	1	1	5	1	1	5	52	2
1840	113	6	4	5	3	5	6	5	4	3	2	1	1	5	52	1
1841	112	4	6	5	5	5	5	4	3	2	5	1	4	5	52	2
1842	113	4	6	4	6	5	6	6	6	6	6	1	3	5	52	1
1843	112	6	5	6	3	4	6	5	3	2	3	6	6	5	52	2
1844	113	6	6	6	6	4	1	1	1	3	6	2	1	5	52	2
1845	113	3	3	3	3	4	3	4	6	2	3	4	2	5	52	2
1846	113	2	4	4	4	4	3	4	1	2	4	4	2	5	52	2
1847	112	2	5	5	5	5	4	3	3	3	4	3	2	5	52	1
1848	113	2	2	3	4	4	4	2	1	2	3	6	3	5	52	2
1849	113	3	5	4	5	5	4	5	3	4	5	5	1	5	52	2
1850	113	6	999	6	5	5	5	4	3	6	6	2	1	5	52	1
1851	113	5	6	4	6	5	4	3	4	3	4	3	4	5	52	1
1852	3	6	4	6	6	6	6	3	6	6	1	3	5	5	52	2
1853	3	6	6	6	6	6	6	6	6	6	6	6	6	5	52	1
1854	3	2	6	6	4	5	6	6	6	4	5	1	1	5	52	1
1855	3	6	5	6	6	6	6	6	5	6	6	5	5	5	52	2
1856	3	5	5	5	5	5	5	5	5	5	5	5	2	5	52	2
1857	3	6	6	6	6	6	6	6	6	6	6	6	6	5	52	1
1858	3	4	5	5	5	4	4	4	4	4	5	4	4	5	52	1
1859	3	3	6	3	3	3	6	6	6	6	3	5	2	5	52	1
1860	3	6	6	5	6	6	6	6	6	5	6	6	6	5	52	1
1861	3	6	6	5	5	4	6	4	1	3	4	4	4	5	52	1
1862	3	6	6	6	5	4	5	4	4	2	4	4	5	5	52	2
1863	30	3	4	5	6	5	4	5	4	4	5	5	4	5	52	1
1864	30	6	6	6	5	6	6	5	6	6	5	6	5	5	52	1
1865	30	5	6	6	5	6	6	5	5	6	6	6	5	5	52	1
1866	30	5	4	4	5	5	6	4	3	2	6	1	4	5	52	1
1867	30	4	5	2	6	4	4	2	3	3	2	4	4	5	52	2
1868	30	5	5	6	6	3	4	3	3	3	2	2	4	5	52	2
1869	30	3	5	6	4	4	4	6	6	3	4	2	1	5	52	2
1870	30	6	5	5	6	4	5	5	4	3	3	3	2	5	52	1
1871	30	5	4	4	3	3	3	3	2	1	1	1	1	5	52	1
1872	34	6	6	6	6	5	6	3	4	1	6	6	6	5	52	2
1873	34	1	1	1	1	1	1	1	1	1	1	1	2	5	52	1
1874	34	3	1	6	2	2	6	6	1	6	6	1	4	5	52	1
1875	34	5	5	4	4	4	5	6	3	4	5	5	5	5	52	2
1876	34	5	5	5	5	5	5	5	5	5	5	5	4	5	52	1
1877	34	6	5	5	4	6	6	5	3	3	4	3	5	5	52	2
1878	34	2	4	6	5	4	6	5	5	6	5	6	6	5	52	2
1879	8	3	4	4	3	4	4	3	3	3	3	3	1	5	52	2
1880	8	3	3	4	2	3	2	1	1	2	2	5	2	5	52	2
1881	8	3	6	4	5	4	6	3	4	1	5	1	1	5	52	2
1882	8	2	6	6	6	5	6	3	1	1	5	5	3	5	52	1
1883	8	2	3	6	4	4	3	1	1	1	6	6	3	5	52	1
1884	8	4	6	2	5	6	6	4	5	3	6	3	6	5	52	1
1885	8	3	2	5	5	5	3	5	5	4	4	4	3	5	52	1
1886	8	3	4	5	4	5	6	4	2	2	4	3	1	5	52	1
1887	8	4	6	4	2	3	5	4	3	1	2	2	3	5	52	1
1888	56	1	2	3	4	5	6	5	4	3	2	2	4	6	61	1
1889	56	2	4	3	2	3	4	3	3	2	2	2	1	6	61	1
1890	56	6	5	6	6	5	6	5	6	1	1	1	1	6	61	1
1891	56	4	3	4	4	4	4	4	3	3	4	3	3	6	61	1
1892	56	5	5	5	5	5	5	5	4	5	5	4	1	6	61	1
1893	56	2	3	4	4	2	4	5	3	2	5	5	2	6	61	1
1894	56	3	6	5	4	4	4	4	2	1	3	1	1	6	61	1
1895	56	4	5	4	4	3	5	4	2	3	4	3	3	6	61	1
1896	56	2	5	4	4	5	6	6	5	4	5	3	4	6	61	2
1897	56	6	6	6	6	6	3	6	3	3	3	3	1	6	61	2
1898	56	2	4	3	6	4	5	4	2	2	4	3	3	6	61	1
1899	56	2	3	3	4	4	4	3	2	3	5	1	2	6	61	2
1900	85	4	6	6	5	5	3	2	1	4	6	6	3	6	61	2
1901	85	4	6	6	5	5	3	2	1	4	5	6	1	6	61	1
1902	85	4	6	6	5	6	3	2	1	4	6	6	6	6	61	2
1903	85	4	6	6	5	6	4	2	1	4	5	6	3	6	61	1
1904	85	2	6	6	5	6	2	2	1	4	6	6	4	6	61	1
1905	85	4	6	6	5	6	3	2	1	2	3	6	4	6	61	2
1906	85	4	6	6	5	6	5	2	1	4	6	6	2	6	61	2
1907	85	3	6	6	4	6	3	2	1	6	5	6	2	6	61	1
1908	85	6	6	6	5	6	3	2	1	5	6	4	3	6	61	2
1909	114	4	6	6	3	5	5	4	5	6	3	4	3	6	61	1
1910	114	3	1	6	6	4	2	3	3	3	4	2	6	6	61	2
1911	114	1	2	3	2	5	6	4	4	5	6	5	2	6	61	1
1912	114	2	5	4	4	6	6	4	1	1	2	1	3	6	61	2
1913	114	4	6	4	6	3	5	6	4	3	5	1	4	6	61	1
1914	114	3	3	5	5	5	5	2	1	1	5	5	5	6	61	2
1915	114	5	6	3	4	2	2	3	5	1	6	5	4	6	61	2
1916	114	2	5	5	4	5	6	4	5	6	6	5	4	6	61	2
1917	114	2	6	6	6	6	3	4	2	6	6	3	4	6	61	2
1918	114	1	6	6	6	6	6	1	2	5	6	2	6	6	61	2
1919	114	4	6	6	6	5	5	3	4	4	4	4	1	6	61	2
1920	114	1	6	6	6	6	3	4	1	6	6	3	4	6	61	1
1921	114	3	4	4	4	4	4	3	3	3	4	4	4	6	61	1
1922	114	6	5	6	4	6	6	3	4	3	5	5	3	6	61	2
1923	114	3	4	4	4	4	4	3	3	3	4	4	3	6	61	1
1924	42	4	5	4	1	4	5	5	5	5	2	3	1	6	61	1
1925	42	4	5	6	4	5	5	3	4	5	6	4	4	6	61	1
1926	42	2	4	4	2	4	5	6	5	3	4	2	1	6	61	1
1927	42	2	5	4	5	4	5	4	2	5	3	3	2	6	61	1
1928	42	6	2	6	3	1	6	6	6	1	1	2	4	6	61	1
1929	42	3	4	6	3	4	6	3	5	2	5	2	1	6	61	1
1930	42	5	3	4	3	4	4	4	3	3	4	4	1	6	61	1
1931	42	6	3	5	3	5	4	5	3	5	4	5	2	6	61	1
1932	42	3	2	5	5	4	6	6	4	4	4	4	5	6	61	2
1933	42	3	3	4	2	3	6	6	6	4	3	4	1	6	61	1
1934	42	1	5	5	4	5	5	2	2	1	3	3	1	6	61	1
1935	42	5	5	6	6	5	6	5	3	4	6	3	4	6	61	1
1936	42	2	4	4	4	4	3	2	2	2	5	2	4	6	61	1
1937	14	2	6	3	4	3	3	5	3	5	1	1	1	6	61	2
1938	14	2	3	4	3	4	5	4	3	4	5	4	4	6	61	2
1939	14	1	2	3	4	4	4	4	4	1	3	1	3	6	61	1
1940	14	2	5	2	4	5	6	1	1	1	2	1	1	6	61	1
1941	14	3	6	5	2	4	6	6	5	4	6	5	4	6	61	2
1942	14	2	5	4	4	5	5	5	4	5	6	5	2	6	61	1
1943	14	6	5	4	4	6	3	2	1	1	2	2	1	6	61	2
1944	14	2	2	3	2	2	2	4	2	2	4	4	1	6	61	1
1945	14	2	6	6	6	6	3	5	2	5	5	5	1	6	61	2
1946	14	2	2	1	2	3	4	4	6	6	6	2	3	6	61	1
1947	14	2	6	6	3	4	5	4	2	2	3	2	3	6	61	2
1948	14	1	4	6	3	3	2	2	4	4	3	2	2	6	61	1
1949	14	2	6	6	4	5	5	4	1	1	5	4	1	6	61	1
1950	25	4	4	4	6	6	4	4	4	4	4	4	4	6	61	2
1951	25	3	3	2	2	4	999	5	5	6	6	5	5	6	61	1
1952	25	4	4	4	3	4	5	5	4	4	4	5	2	6	61	1
1953	25	3	4	4	3	4	5	3	2	1	2	1	1	6	61	1
1954	25	2	4	5	6	4	6	5	2	1	3	1	1	6	61	1
1955	25	3	4	3	4	4	3	1	1	1	1	1	3	6	61	1
1956	25	3	4	5	4	3	5	3	2	3	4	3	3	6	61	1
1957	25	5	5	4	4	4	4	5	3	3	5	4	6	6	61	1
1958	25	4	5	4	4	3	6	6	999	4	4	4	1	6	61	1
1959	54	2	6	6	5	5	6	4	3	1	4	3	1	6	61	1
1960	54	4	6	5	2	3	4	3	2	3	4	3	2	6	61	1
1961	54	3	4	2	1	1	1	1	3	4	5	2	4	6	61	1
1962	54	2	4	4	4	3	5	4	4	4	4	4	4	6	61	2
1963	54	2	3	5	2	3	4	5	4	3	3	4	2	6	61	1
1964	54	2	2	4	5	4	4	4	3	2	4	4	4	6	61	2
1965	54	2	5	1	1	1	6	6	6	2	1	4	1	6	61	1
1966	54	2	3	4	3	2	6	6	6	6	6	6	2	6	61	1
1967	54	6	6	6	6	6	6	6	6	6	6	6	4	6	61	1
1968	54	2	6	1	2	5	4	6	4	3	5	2	1	6	61	1
1969	54	4	2	3	2	6	6	6	5	4	5	4	1	6	61	2
1970	54	6	5	6	6	4	4	6	1	2	6	2	5	6	61	2
1971	54	3	1	2	2	4	6	5	3	1	3	5	1	6	61	2
1972	54	3	5	4	3	3	4	3	2	2	4	2	2	6	61	2
1973	54	4	4	6	6	5	6	5	4	3	5	2	3	6	61	1
1974	54	3	1	1	3	3	4	6	2	1	5	1	2	6	61	1
1975	54	2	3	3	3	4	6	5	3	1	4	1	3	6	61	2
1976	106	5	6	4	4	6	6	4	2	3	5	3	4	6	61	2
1977	106	6	6	6	6	5	6	5	6	1	2	1	2	6	61	2
1978	106	6	6	5	6	5	6	5	4	4	6	2	3	6	61	2
1979	106	4	6	5	3	4	5	4	3	2	4	5	1	6	61	2
1980	106	6	6	5	6	5	6	5	4	1	6	4	5	6	61	2
1981	106	1	2	3	4	6	6	6	4	2	5	3	1	6	61	1
1982	106	6	6	5	5	6	6	6	4	3	5	4	1	6	61	2
1983	106	4	6	5	6	3	5	3	3	2	6	4	2	6	61	2
1984	106	6	6	5	6	5	6	4	4	4	3	5	1	6	61	2
1985	106	1	5	4	3	4	6	5	5	3	3	2	1	6	61	2
1986	106	3	5	5	5	4	6	4	3	1	3	2	1	6	61	1
1987	106	6	6	5	4	5	5	4	3	2	3	2	5	6	61	2
1988	106	5	6	6	6	4	6	6	4	2	6	6	3	6	61	2
1989	106	3	6	5	4	6	5	4	6	5	4	3	1	6	61	2
1990	106	6	6	6	4	4	6	2	5	3	6	2	6	6	61	2
1991	106	6	6	6	5	4	6	6	6	4	6	5	2	6	61	2
1992	106	6	6	6	6	5	6	5	4	5	6	4	3	6	61	2
1993	96	1	6	6	6	6	6	1	6	1	3	1	1	6	61	2
1994	96	6	6	6	6	6	5	5	6	1	3	1	1	6	61	2
1995	96	2	6	6	6	6	6	5	5	1	5	6	1	6	61	2
1996	96	3	6	6	6	6	2	1	1	1	5	1	2	6	61	1
1997	96	1	4	6	1	6	6	6	6	1	2	3	3	6	61	2
1998	96	1	6	6	6	6	6	6	1	1	1	1	1	6	61	1
[truncated: 1,151 more rows]
