# Supplementary material for: Psychometric Properties of Achievement Goal Constructs for Chinese Students
Source: Front Psychol. 2020 Oct 26;11:531568. doi: 10.3389/fpsyg.2020.531568 (PMC7649375; doi:10.3389/fpsyg.2020.531568)
Supplement: Supplementary file 2 [file Table_1.XLSX]

## Sheet: 20200121-16_1
st	ID	item1	item2	item3	item4	item5	item6	item7	item8	item9	item10	item11	item12
2225	2	6	6	6	2	6	6	6	2	4	6	2	3
2208	2	5	6	6	5	5	6	5	2	4	6	6	4
4413	4	6	6	6	6	6	6	6	3	3	6	3	3
4418	4	1	6	2	5	6	6	6	2	1	2	1	4
4425	4	6	6	6	5	4	6	6	2	1	3	1	1
3816	4	6	6	6	6	6	5	6	2	6	6	6	6
4417	4	6	6	6	6	6	6	6	1	6	6	6	6
1650	6	1	5	6	2	5	5	6	3	1	6	6	3
1651	6	5	4	5	3	4	5	6	3	3	5	5	2
1645	6	6	6	6	5	6	6	6	2	4	6	5	3
1138	10	3	1	6	5	6	6	5	2	5	6	2	6
1146	10	2	1	4	6	6	6	6	1	3	2	1	1
509	10	3	6	6	6	6	6	6	1	1	1	1	1
520	10	5	6	6	6	6	6	6	1	1	1	1	1
511	10	6	6	6	2	6	6	6	1	4	6	1	2
1602	11	1	6	6	6	6	6	6	1	6	999	6	6
1614	11	6	5	6	4	6	6	6	1	6	6	6	6
2187	12	3	5	6	4	6	6	6	3	4	5	5	2
2177	12	2	4	6	5	3	6	6	1	3	5	1	6
2617	13	2	6	5	5	6	6	6	3	3	4	5	5
3229	13	3	6	6	4	5	6	6	3	3	5	6	3
2614	13	4	2	3	2	6	6	6	3	1	2	1	1
3228	13	5	5	4	4	5	6	6	3	3	5	4	4
2610	13	6	6	6	6	6	6	6	3	6	6	3	6
3226	13	4	5	4	5	5	5	6	3	2	4	4	5
2609	13	2	6	6	6	6	6	6	2	6	6	6	6
2616	13	2	1	6	5	6	5	5	2	4	5	3	3
3224	13	4	6	6	5	6	6	6	1	6	6	2	6
1840	16	6	6	6	6	6	6	6	2	4	6	2	6
1253	16	6	6	5	5	6	6	6	2	2	6	3	4
1250	16	6	6	6	6	6	6	6	1	1	1	1	2
1832	16	6	6	4	5	4	6	6	1	6	4	1	4
1248	16	4	6	6	4	5	6	5	1	1	3	1	2
3327	17	4	6	6	4	5	6	6	2	3	6	4	2
2703	17	2	1	6	6	5	6	6	1	2	3	2	5
3800	18	6	6	6	5	6	6	6	1	1	1	1	1
972	19	2	5	5	5	5	5	6	3	3	4	1	1
562	19	3	5	5	4	4	5	6	3	1	3	1	1
1179	19	2	5	5	6	4	6	6	1	1	4	1	1
1180	19	3	5	5	6	6	6	5	1	1	3	1	1
1181	19	3	4	6	6	6	6	5	1	1	3	1	1
374	20	4	5	5	6	5	6	6	1	1	5	2	4
2300	22	3	1	4	4	4	5	6	1	4	4	3	3
3397	23	5	1	1	3	3	6	5	2	3	5	1	3
3695	25	2	4	5	6	4	6	5	2	1	3	1	1
4289	25	2	4	5	6	4	6	5	2	1	3	1	1
1390	28	4	6	6	6	6	6	6	1	1	6	6	6
1853	29	2	6	5	3	4	6	6	1	3	5	6	5
1844	29	6	6	6	6	6	6	6	1	1	6	6	4
1850	29	6	6	6	4	5	6	5	1	1	4	2	1
2958	30	6	6	6	6	6	6	5	1	2	3	1	1
1011	32	4	4	4	4	3	5	5	2	1	2	2	3
386	32	3	4	4	2	2	6	5	1	2	3	1	3
1247	33	5	6	4	4	4	6	6	2	2	3	1	2
1243	33	6	5	5	5	4	5	5	2	5	5	5	1
2971	34	5	6	3	4	2	6	6	3	1	6	1	4
3548	34	5	5	4	4	4	5	6	3	4	5	5	5
3545	34	3	1	6	2	2	6	6	1	6	6	1	4
4160	35	6	6	6	6	6	6	6	2	1	2	6	1
4165	35	6	6	6	6	6	6	6	2	1	1	1	1
897	36	2	6	4	2	1	6	6	3	6	4	6	3
909	36	5	6	6	3	6	6	6	2	2	5	6	6
289	36	3	6	1	6	1	6	6	1	1	6	1	4
243	37	2	1	5	4	6	5	6	2	1	5	2	3
242	37	1	5	4	4	2	6	6	1	1	4	4	4
2084	38	4	1	6	6	2	6	6	3	1	1	1	1
1279	39	2	6	6	999	6	6	6	2	6	6	2	4
1269	39	2	3	5	5	5	5	5	2	3	5	2	2
1274	39	1	6	6	6	6	6	5	1	1	6	6	5
3158	40	999	999	3	3	4	5	6	2	3	4	3	5
2753	40	1	6	6	5	2	6	5	2	2	3	4	5
2552	41	2	6	6	6	6	6	6	3	5	999	2	1
2542	41	2	6	6	6	5	6	6	3	2	4	2	4
2548	41	1	4	5	3	5	5	6	1	1	1	1	1
1025	44	2	6	5	6	2	6	6	1	1	6	5	2
1033	44	4	4	4	4	5	6	5	1	4	2	2	4
722	46	1	5	6	5	4	6	6	3	1	6	1	2
735	46	1	5	6	5	4	6	6	3	1	6	1	2
724	46	1	3	6	6	5	6	6	3	6	1	1	1
731	46	1	6	4	4	4	6	6	1	6	999	1	1
331	47	2	1	5	6	6	6	6	3	3	6	5	2
334	47	2	1	5	6	6	6	6	3	5	3	3	3
325	47	6	1	6	6	6	6	6	3	3	6	3	2
332	47	2	6	5	6	6	6	6	2	3	6	6	2
328	47	2	1	6	6	6	6	6	2	3	6	2	2
939	47	2	1	6	6	6	6	6	2	3	6	2	2
333	47	2	1	5	6	6	6	6	2	2	6	6	2
945	47	2	1	5	6	6	6	6	2	3	6	3	2
947	47	2	1	5	6	6	6	6	2	3	6	2	2
949	47	2	1	5	6	6	6	6	2	4	6	1	2
340	47	3	1	5	6	6	6	6	2	3	6	4	2
322	47	2	1	6	6	6	6	5	2	3	6	2	2
942	47	2	1	6	6	5	6	5	2	3	6	2	5
321	47	2	1	6	4	6	6	6	1	3	6	1	3
2353	48	1	4	4	3	4	5	6	3	5	4	3	4
1794	48	2	1	6	6	5	6	5	1	1	5	5	1
2681	51	6	6	6	4	5	6	6	3	1	2	1	1
2679	51	4	2	2	5	1	6	6	2	1	1	1	1
2696	51	6	6	4	5	5	6	6	1	1	6	3	2
4775	57	5	6	5	4	3	6	6	3	5	6	3	2
4999	57	6	6	6	4	5	5	6	3	2	5	3	2
5515	58	6	6	6	6	6	5	6	2	5	6	5	1
5518	58	6	5	5	5	5	6	5	2	1	2	2	3
5202	60	3	6	5	2	5	5	6	3	4	4	4	2
4847	61	2	4	4	4	5	6	6	2	2	4	2	3
5081	61	5	5	5	5	6	6	6	2	1	5	4	1
4856	61	5	4	6	6	6	6	6	2	2	6	2	4
5080	61	6	6	6	6	6	6	6	2	2	6	2	4
642	63	6	5	5	4	4	5	6	3	2	5	3	3
2260	64	3	2	3	2	4	5	6	3	2	4	4	3
2274	64	6	6	5	3	6	6	6	2	6	5	1	2
4444	66	2	6	6	6	6	6	5	2	3	4	6	1
4446	66	6	6	3	6	3	6	6	1	1	1	1	1
827	67	2	5	6	3	6	6	6	2	6	6	6	4
829	67	2	3	3	4	2	6	6	2	2	4	4	2
219	67	6	6	5	4	4	5	5	2	3	2	5	1
155	67	2	2	2	4	1	6	6	1	1	4	4	4
1458	68	3	1	6	3	6	6	6	3	1	1	1	1
2025	68	2	4	5	4	5	5	6	3	4	5	4	2
1456	68	3	5	6	3	2	5	6	3	2	4	2	1
2024	68	2	6	6	6	6	6	6	1	4	6	6	6
3346	69	4	6	5	3	4	6	6	3	1	1	2	4
3333	69	4	6	5	2	5	6	6	3	1	4	1	1
3343	69	4	6	5	2	5	6	6	3	1	4	1	1
2715	69	4	6	5	2	5	6	6	3	1	2	1	1
2713	69	4	6	5	2	6	6	6	2	1	4	4	1
3341	69	4	6	5	2	4	6	6	2	1	4	1	1
3335	69	6	6	5	2	6	6	6	2	1	4	1	3
3340	69	4	6	5	3	6	6	5	2	1	4	1	1
3348	69	4	6	5	2	6	6	5	2	1	4	1	1
2712	69	4	6	5	2	5	6	5	2	1	4	1	1
2716	69	6	6	4	2	5	6	5	2	1	4	4	1
4079	70	6	6	6	5	5	6	6	3	1	5	1	1
4656	70	6	3	5	6	5	6	6	3	1	6	4	3
4081	70	4	6	5	4	6	5	6	2	1	1	2	4
4666	70	6	6	6	6	3	6	6	1	6	6	6	6
4669	70	6	5	5	3	4	6	6	1	2	6	2	4
1075	71	2	6	6	4	6	6	5	1	2	6	3	3
1732	73	2	5	5	4	4	6	6	2	3	6	5	5
2277	73	6	6	6	6	6	6	6	1	1	1	1	1
1313	74	6	6	6	6	6	6	6	3	3	4	6	6
3192	76	6	6	3	4	5	6	6	1	1	6	1	1
884	79	4	1	6	5	1	6	6	1	1	1	6	3
886	79	4	1	5	4	6	6	6	1	6	6	6	6
639	80	2	1	5	5	5	6	5	1	5	6	1	3
2598	83	4	6	5	4	3	6	6	1	6	5	1	6
2858	84	1	6	6	6	5	6	5	1	1	1	1	1
4429	86	1	5	4	2	5	6	6	3	1	1	1	1
3837	86	4	6	6	4	4	5	6	2	1	4	4	2
669	88	5	6	6	4	2	6	6	3	2	6	6	3
301	88	1	3	6	6	3	6	6	1	1	4	1	1
657	88	2	3	4	3	4	6	6	1	1	6	5	3
304	88	4	6	6	6	1	6	6	1	1	6	5	3
300	88	4	1	5	3	1	6	6	1	1	6	3	5
678	88	5	1	6	3	1	6	6	1	1	6	5	5
663	88	5	1	6	1	1	6	6	1	1	6	5	5
665	88	6	5	5	6	4	6	6	1	1	6	1	4
299	88	5	1	6	3	3	6	5	1	1	4	1	1
679	88	6	6	6	3	3	6	5	1	3	4	2	5
4624	95	2	3	3	4	4	6	6	3	3	3	4	2
3762	96	1	6	6	6	6	6	6	1	1	1	1	1
4362	96	1	6	6	2	6	6	6	1	1	2	2	1
4352	97	1	6	6	2	6	6	6	1	1	1	1	1
439	98	5	6	6	6	5	6	6	3	2	6	6	2
422	98	5	6	6	5	6	6	6	3	3	6	5	6
430	98	5	6	6	5	6	6	6	3	2	6	2	3
1043	98	5	6	6	5	6	5	6	3	2	6	6	5
1039	98	5	6	6	5	6	5	6	3	2	6	5	2
426	98	5	6	6	5	6	5	6	3	2	6	5	3
1059	98	5	6	6	5	6	5	6	3	2	6	5	4
1062	98	5	6	6	5	6	5	6	3	2	6	5	5
416	98	5	6	6	5	6	5	6	3	2	6	4	2
421	98	5	6	6	5	6	5	6	3	2	6	4	3
1040	98	5	6	6	5	6	5	6	3	2	6	4	6
417	98	5	6	6	4	6	5	6	3	2	6	4	5
1060	98	5	6	6	4	5	5	6	3	2	6	4	2
1044	98	5	6	5	6	6	5	6	3	2	6	5	2
424	98	5	6	4	5	6	5	6	3	2	6	5	2
1041	98	5	6	4	5	6	5	6	3	2	6	5	4
1055	98	5	6	4	5	6	5	6	3	2	6	5	4
1050	98	5	6	4	4	6	5	6	3	2	6	4	3
420	98	5	5	6	5	4	5	6	3	2	6	5	2
1045	98	6	5	4	5	5	5	6	3	3	6	5	4
1532	100	5	1	3	5	5	6	6	2	1	1	1	2
2119	100	2	1	6	5	6	6	6	1	1	1	1	1
1525	100	2	1	5	3	6	6	6	1	4	1	6	2
1536	100	5	1	5	4	6	6	6	1	1	1	1	1
2107	100	1	1	3	4	5	6	5	1	1	4	3	1
2115	100	2	1	6	3	4	6	5	1	2	5	1	2
1543	100	4	1	5	4	6	6	5	1	3	1	1	1
1340	108	4	6	5	5	6	6	6	2	4	4	4	5
1348	108	3	5	6	4	6	6	5	2	4	6	5	1
1345	108	2	3	6	5	4	6	6	1	4	6	5	1
1343	108	3	6	6	6	6	6	6	1	4	6	4	1
1334	108	3	6	6	6	4	6	6	1	4	6	5	1
1331	108	3	6	6	5	6	6	6	1	4	6	5	1
1351	108	3	6	6	5	6	6	6	1	4	6	5	1
1899	108	3	6	6	5	6	6	6	1	4	6	5	1
1322	108	3	6	6	5	6	6	6	1	4	6	4	1
1905	108	3	6	6	5	6	6	6	1	4	6	4	1
1333	108	3	6	6	5	5	6	6	1	5	6	5	1
1324	108	3	6	6	5	5	6	6	1	4	6	5	1
1337	108	3	6	6	5	4	6	6	1	4	6	5	1
1910	108	3	6	5	6	5	6	6	1	4	6	4	1
1914	108	3	5	6	6	6	6	6	1	4	6	5	1
1913	108	3	5	6	5	6	6	6	1	4	6	5	1
1349	108	3	5	6	5	6	6	6	1	4	6	4	1
1342	108	3	5	6	5	4	6	6	1	4	6	4	1
1901	108	3	5	6	4	6	6	6	1	4	6	5	1
1325	108	3	4	6	6	6	6	6	1	4	6	4	1
1323	108	3	4	6	6	5	6	6	1	4	6	5	1
1329	108	3	4	6	5	6	6	6	1	4	6	5	1
1332	108	3	4	6	5	6	6	6	1	4	6	4	1
1327	108	3	4	6	5	4	6	6	1	4	6	5	1
1902	108	3	4	6	5	4	6	6	1	4	6	5	1
1328	108	3	4	6	5	4	6	6	1	4	6	4	1
1911	108	3	4	6	4	6	6	6	1	5	6	4	1
1338	108	4	6	6	5	4	6	6	1	1	6	5	1
1341	108	3	6	6	5	4	6	5	1	4	5	5	1
1350	108	3	6	6	4	6	6	5	1	4	6	4	6
1900	108	3	6	6	4	5	6	5	1	4	6	4	1
1336	108	3	5	6	6	5	6	5	1	4	6	4	1
1344	108	3	5	5	6	5	6	5	1	4	6	4	1
1904	108	3	4	6	6	6	6	5	1	4	6	5	1
1347	108	3	4	6	5	6	6	5	1	4	6	5	1
1918	109	3	6	6	5	6	6	6	1	4	6	5	1
1926	109	3	6	6	5	5	6	6	1	4	6	5	1
1923	109	3	5	6	6	5	6	6	1	4	6	4	1
1909	109	3	5	6	5	6	6	6	1	6	6	5	1
1917	109	3	4	6	6	4	6	6	1	4	6	5	1
1928	109	3	6	6	5	4	6	5	1	4	6	5	1
1932	109	3	6	6	5	4	6	5	1	4	6	4	1
1929	109	3	5	6	6	5	6	5	1	4	6	4	1
1930	109	3	5	6	6	5	6	5	1	4	6	4	1
1907	109	3	5	6	5	6	6	5	1	4	6	5	1
1920	109	3	5	6	5	6	6	5	1	4	6	5	1
1925	109	999	6	6	5	5	6	5	1	4	6	5	1
3042	111	3	6	1	6	6	6	6	3	5	6	1	1
4228	115	1	4	1	6	6	6	6	2	1	6	1	1
5573	132	5	6	6	5	6	6	6	3	1	5	3	2
5577	132	5	4	4	5	5	5	6	3	4	5	4	1
5350	132	5	4	4	5	5	5	6	3	4	5	4	2
5349	132	2	6	6	6	6	5	6	1	2	6	6	2
5153	134	6	6	6	6	5	6	5	2	2	4	3	5
5555	136	4	3	5	4	4	6	6	3	3	6	5	2
5544	136	6	6	4	3	4	5	6	2	1	4	4	2
690	137	3	4	5	3	3	6	6	3	4	5	2	3
699	137	2	5	2	4	3	5	6	2	1	1	1	2
966	141	2	4	6	6	5	6	6	2	5	3	1	6
1695	142	1	5	6	6	5	6	6	2	2	5	2	2
2247	142	1	5	6	6	5	6	6	2	2	5	2	3
2417	147	2	6	3	6	3	5	5	2	3	4	1	3
4003	148	5	5	6	5	5	6	6	2	5	5	5	1
2194	150	1	6	6	6	6	6	5	1	1	6	6	4
4568	152	3	6	6	1	3	6	6	2	1	6	1	2
182	153	4	6	6	5	6	6	6	3	5	3	3	5
785	153	5	6	6	4	5	6	6	3	4	6	3	4
177	153	6	1	6	6	6	6	6	3	6	6	1	3
189	153	2	6	6	4	4	6	5	2	1	1	1	1
187	153	1	6	6	6	3	6	6	1	1	1	2	3
1947	154	6	6	6	6	6	6	6	3	1	6	6	6
1358	154	3	6	5	5	4	5	6	3	3	5	6	1
1940	154	2	5	6	6	5	6	6	1	1	4	5	5
1946	154	6	1	6	1	6	6	6	1	2	1	6	1
3011	155	6	6	6	6	6	6	5	2	1	1	1	1
3014	155	1	6	6	6	6	6	6	1	6	6	1	6
2396	155	3	6	6	5	6	6	6	1	1	4	1	1
3004	155	6	6	6	5	6	6	6	1	3	5	2	1
3005	155	4	6	5	6	5	5	6	1	2	3	1	2
4015	156	6	6	6	6	6	6	6	1	1	999	1	999
4586	156	6	6	6	6	6	6	5	1	1	5	1	2
5357	163	2	3	6	3	6	6	6	3	1	5	5	4
5371	163	4	6	3	2	5	6	6	1	2	2	2	1
5365	163	5	5	4	3	2	5	6	1	2	2	2	1
539	1	5	5	6	3	3	6	4	2	2	4	5	1
541	1	2	4	3	4	3	3	4	2	4	3	4	3
1158	1	6	6	3	3	4	2	4	2	5	6	3	4
1163	1	3	6	5	5	6	6	3	2	3	5	3	2
1167	1	4	5	6	2	3	6	3	2	1	4	6	3
1154	1	2	6	6	5	4	6	5	3	2	5	3	1
1157	1	3	4	4	3	4	5	4	3	4	4	3	1
546	1	6	6	4	1	3	5	4	3	1	4	6	5
526	1	2	2	2	2	2	3	4	3	4	4	4	4
532	1	3	5	6	3	5	5	3	3	3	3	3	4
537	1	4	5	5	4	3	5	3	3	2	3	3	3
1160	1	3	4	5	3	5	6	2	3	2	6	6	6
542	1	1	6	6	4	6	6	6	4	6	6	4	4
1151	1	2	4	5	2	1	6	6	4	3	2	4	5
1164	1	2	1	3	2	2	6	6	4	3	3	6	2
1150	1	5	6	5	3	5	4	4	4	3	5	4	3
1168	1	4	2	3	4	5	6	3	4	3	5	4	3
534	1	6	6	2	3	2	5	3	5	1	1	1	1
1149	1	1	6	6	6	6	6	6	6	6	6	6	6
529	1	4	6	6	3	4	6	6	6	6	4	6	4
548	1	5	6	6	6	6	6	6	6	6	6	5	6
540	1	6	6	6	6	6	6	6	6	6	6	6	2
1165	1	6	6	6	2	6	6	6	6	6	6	6	6
1156	1	4	1	6	5	4	5	3	6	1	6	2	4
1162	1	3	4	6	2	3	2	2	6	2	6	6	4
2215	2	1	5	6	2	2	5	5	1	1	1	5	1
2211	2	6	6	6	4	5	6	2	1	1	3	3	4
2217	2	6	6	5	4	6	5	1	1	4	5	6	6
2207	2	1	2	1	1	1	2	6	2	3	2	1	4
2216	2	6	6	6	6	6	6	4	2	1	4	3	1
2219	2	3	6	5	2	6	6	3	2	3	6	4	5
2209	2	6	6	6	4	5	6	3	2	2	3	5	1
2227	2	6	6	6	4	5	6	5	3	6	6	6	4
2222	2	6	6	6	5	5	6	4	3	4	4	3	2
2223	2	5	6	6	3	4	6	6	4	6	6	6	4
2218	2	2	4	4	4	4	2	2	4	2	4	2	1
2210	2	6	6	6	5	5	5	1	5	6	6	4	6
2220	2	6	5	3	3	3	6	6	6	6	6	1	3
2212	2	6	6	4	5	6	6	3	6	6	4	4	4
3525	3	6	6	5	5	4	6	4	1	3	4	4	4
2932	3	4	4	4	4	4	4	3	3	4	4	4	4
2934	3	2	3	3	3	3	3	3	3	3	3	3	2
2942	3	4	4	4	4	4	4	6	4	2	3	3	4
3526	3	6	6	6	5	4	5	4	4	2	4	4	5
3520	3	4	5	5	5	4	4	4	4	4	5	4	4
2930	3	4	4	5	4	4	4	4	4	4	4	4	1
2938	3	4	4	4	4	4	4	3	4	4	4	3	2
2929	3	6	6	6	6	6	6	6	5	4	4	5	5
2935	3	6	6	4	4	5	6	6	5	3	6	3	5
3514	3	6	5	6	6	6	6	6	5	6	6	5	5
3516	3	5	5	5	5	5	5	5	5	5	5	5	2
3511	3	2	6	6	4	5	6	6	6	4	5	1	1
3523	3	3	6	3	3	3	6	6	6	6	3	5	2
2940	3	6	6	6	6	6	6	6	6	6	6	6	6
3510	3	6	6	6	6	6	6	6	6	6	6	6	6
3518	3	6	6	6	6	6	6	6	6	6	6	6	6
3524	3	6	6	5	6	6	6	6	6	5	6	6	6
2927	3	6	6	6	5	6	5	5	6	5	6	5	6
3509	3	6	4	6	6	6	6	3	6	6	1	3	5
4416	4	3	6	5	3	3	3	3	2	2	2	2	3
3830	4	4	5	5	5	5	4	6	3	3	4	2	5
3817	4	6	4	5	5	5	5	5	4	5	4	5	1
3833	4	1	6	6	5	4	6	6	5	1	4	1	1
3834	4	5	6	6	4	6	6	6	5	2	5	1	5
3829	4	6	6	6	4	5	6	6	5	6	5	4	6
4412	4	2	6	6	6	6	6	6	6	1	6	2	4
4411	4	3	6	6	4	3	6	6	6	4	6	6	6
3815	4	4	5	5	2	2	6	6	6	4	6	6	4
3822	4	6	6	6	6	3	6	6	6	6	6	6	5
4415	4	6	6	6	3	6	6	6	6	1	4	6	5
3821	4	6	6	6	3	5	6	6	6	6	5	4	6
4422	4	6	6	6	1	3	6	6	6	3	2	2	1
583	5	6	5	4	6	6	6	1	1	4	1	4	2
1199	5	3	4	6	3	6	4	6	2	1	5	2	4
579	5	6	6	5	3	5	6	4	2	1	6	4	3
581	5	2	6	5	4	4	6	3	2	5	6	2	5
1196	5	6	6	6	6	6	6	3	2	3	6	3	3
574	5	3	3	2	3	4	4	3	2	3	3	1	2
589	5	1	5	4	3	6	6	5	3	6	6	3	4
1204	5	5	6	5	4	4	6	5	3	5	5	3	6
1188	5	5	6	5	4	3	6	5	3	5	5	2	4
1193	5	5	6	6	6	5	6	6	4	3	6	2	5
573	5	5	6	6	4	5	6	6	4	6	4	6	2
1198	5	6	6	5	4	5	6	6	4	5	6	5	4
1189	5	6	5	6	5	6	6	6	4	6	6	3	6
588	5	1	6	6	4	6	6	4	4	6	6	4	2
1201	5	5	5	4	5	6	6	4	4	4	6	5	4
585	5	4	5	5	3	4	4	4	4	3	4	3	2
580	5	3	4	5	4	6	6	6	5	4	6	6	4
1208	5	6	6	6	5	6	6	6	5	5	6	4	2
1203	5	3	6	5	4	6	5	6	5	6	6	4	5
1206	5	4	5	4	5	5	6	3	5	5	3	3	2
587	5	1	6	5	2	2	6	6	6	2	2	3	4
584	5	3	6	6	4	6	6	6	6	5	6	6	4
575	5	3	6	3	4	4	6	6	6	6	6	3	4
592	5	6	6	6	6	6	6	6	6	6	6	6	3
576	5	6	6	5	4	4	6	6	6	5	6	6	6
1200	5	5	6	5	5	5	4	5	6	5	5	3	3
1649	6	6	1	6	4	2	2	3	1	1	1	1	3
1659	6	5	6	5	4	3	6	4	2	6	5	1	2
1657	6	3	4	4	2	4	4	3	2	2	2	3	1
1644	6	6	6	6	4	5	4	3	2	2	5	3	2
1658	6	1	4	2	2	1	3	3	2	1	4	5	1
1662	6	3	4	4	4	4	4	1	2	3	4	3	4
1647	6	2	6	4	3	2	3	6	3	2	3	3	3
1654	6	5	5	5	4	5	5	4	3	3	4	5	4
1643	6	6	6	6	2	6	6	3	3	3	6	6	6
1661	6	6	6	6	3	4	6	4	4	6	4	3	6
1663	6	4	4	4	3	3	4	3	4	3	4	2	3
1641	6	4	6	5	4	3	5	2	4	1	3	3	4
1653	6	4	6	3	3	4	6	4	5	1	3	3	1
1642	6	6	2	4	5	4	6	4	5	3	6	2	2
1656	6	6	6	4	2	6	6	6	6	5	6	4	6
2321	7	6	5	5	4	2	4	5	1	1	3	1	3
2314	7	6	1	6	3	6	6	4	1	4	6	6	6
2310	7	6	1	6	4	6	6	2	1	6	6	6	6
2322	7	6	4	4	3	5	4	2	1	2	2	3	3
1769	7	6	6	5	4	6	5	3	2	3	5	3	6
2312	7	6	4	4	3	3	2	3	2	4	3	3	3
1772	7	6	1	1	1	6	6	2	2	1	5	1	4
2309	7	6	4	5	5	3	3	1	2	2	3	1	1
2316	7	6	6	6	4	6	6	5	3	2	3	6	4
2320	7	4	3	3	3	5	5	5	3	3	3	2	3
1757	7	6	6	6	4	5	5	4	3	2	3	4	3
1771	7	6	6	6	6	5	5	3	3	3	3	2	1
2317	7	6	3	4	3	4	5	3	3	2	4	4	3
2315	7	5	6	4	2	2	4	6	4	1	4	1	2
1767	7	6	5	3	4	6	6	5	4	6	5	6	6
2325	7	4	5	6	4	3	4	4	4	4	4	1	1
2313	7	5	5	5	5	5	6	6	5	3	4	3	5
1755	7	6	6	6	6	6	6	6	5	6	4	6	5
1761	7	6	5	4	3	2	4	6	5	1	4	2	2
1763	7	6	6	4	1	2	6	6	6	6	6	6	5
2318	7	6	6	6	5	5	5	6	6	5	6	4	5
1770	7	6	5	5	5	5	5	6	6	2	5	5	6
2319	7	5	4	1	2	3	4	6	6	2	3	1	5
3562	8	2	6	6	6	5	6	3	1	1	5	5	3
2907	8	4	6	6	6	5	6	2	1	2	4	1	2
3565	8	2	3	6	4	4	3	1	1	1	6	6	3
3558	8	3	3	4	2	3	2	1	1	2	2	5	2
3572	8	3	4	5	4	5	6	4	2	2	4	3	1
2914	8	5	6	6	5	6	6	3	2	3	6	3	5
2909	8	4	5	4	4	4	4	3	2	3	5	3	6
2922	8	5	2	3	5	4	6	1	2	2	4	3	1
3573	8	4	6	4	2	3	5	4	3	1	2	2	3
2910	8	4	6	5	4	5	6	3	3	2	6	4	5
3556	8	3	4	4	3	4	4	3	3	3	3	3	1
2920	8	2	5	4	3	4	3	3	3	1	1	1	2
2913	8	6	6	6	5	4	6	6	4	1	4	1	3
2919	8	4	6	6	4	5	5	5	4	4	6	3	4
2923	8	5	5	5	4	4	5	4	4	5	5	6	3
3561	8	3	6	4	5	4	6	3	4	1	5	1	1
2916	8	2	3	4	2	2	4	3	4	2	3	3	3
2908	8	5	6	4	4	5	6	2	4	2	4	4	6
3569	8	3	2	5	5	5	3	5	5	4	4	4	3
3568	8	4	6	2	5	6	6	4	5	3	6	3	6
2918	8	5	4	3	3	3	3	2	5	2	3	3	1
2906	8	2	6	2	6	6	6	6	6	1	5	1	1
2912	8	6	6	6	6	5	5	6	6	1	1	1	4
2917	8	5	6	6	5	5	3	2	6	1	3	5	1
2911	8	1	6	4	5	3	6	1	6	2	1	4	4
4720	9	6	6	6	6	6	2	6	1	3	6	1	3
4710	9	6	5	3	4	4	4	6	2	1	5	1	2
4723	9	3	6	6	3	4	6	1	2	6	1	1	2
4729	9	3	5	4	2	3	4	6	3	4	3	2	6
4142	9	4	3	4	4	4	3	6	3	1	4	2	2
4721	9	5	5	5	3	5	3	6	3	3	3	1	5
4714	9	4	6	6	6	6	6	5	3	4	6	5	6
4149	9	5	6	6	6	6	6	5	3	1	5	1	2
4153	9	5	5	3	3	4	4	5	3	2	4	4	1
4137	9	4	5	5	3	4	3	5	3	2	5	1	2
4722	9	3	3	3	3	3	3	3	3	3	3	3	4
4726	9	3	2	3	3	5	2	1	3	2	1	1	3
4717	9	5	3	2	1	4	5	6	4	3	4	3	3
4144	9	5	5	5	3	4	5	5	4	2	6	4	5
4718	9	5	4	4	4	6	5	5	4	5	3	4	3
4154	9	5	5	4	4	4	3	4	4	4	5	4	4
4152	9	3	3	4	3	4	5	3	4	4	5	3	5
4143	9	4	6	6	6	6	6	6	5	4	6	6	5
4711	9	5	6	4	3	2	6	6	5	3	6	2	2
4136	9	5	5	5	5	5	6	6	5	6	6	3	4
4724	9	6	6	5	5	6	6	6	5	4	5	6	3
4141	9	1	1	4	3	4	6	6	6	6	6	5	5
4139	9	2	6	3	2	2	6	6	6	4	3	5	1
4716	9	4	6	6	3	4	6	6	6	1	3	3	4
4155	9	4	5	4	3	3	6	6	6	4	6	6	6
4146	9	6	6	6	6	6	6	6	6	6	6	1	4
4151	9	6	4	3	2	3	6	6	6	5	5	3	1
4145	9	2	4	4	2	4	6	4	6	1	6	2	2
1136	10	2	1	1	1	1	1	5	1	1	1	2	1
523	10	1	6	6	6	4	6	4	1	1	4	1	3
524	10	3	1	3	4	3	4	4	1	1	3	4	3
507	10	1	1	2	5	2	5	2	1	5	5	1	1
1148	10	1	1	6	4	2	1	1	1	1	2	1	1
1129	10	2	4	3	4	4	6	4	2	6	5	2	4
1142	10	5	2	6	5	4	5	4	2	4	4	2	2
522	10	1	1	6	2	2	2	4	2	5	2	2	1
516	10	5	6	4	4	4	5	4	3	1	1	1	1
513	10	1	4	4	4	4	5	3	4	1	5	3	2
505	10	5	4	6	4	3	6	6	5	4	6	3	2
1145	10	2	2	2	4	4	5	6	5	1	6	6	4
1144	10	6	1	6	4	6	5	6	5	3	6	1	5
525	10	2	3	5	5	5	3	5	5	1	5	5	1
1128	10	5	6	6	5	4	6	4	5	5	6	2	6
1132	10	6	6	6	5	6	6	6	6	6	6	3	2
519	10	6	6	5	6	6	6	4	6	5	6	6	5
1613	11	6	4	6	4	5	3	6	1	1	5	1	1
1616	11	3	1	5	5	5	5	4	1	1	3	2	4
1610	11	1	3	3	3	3	1	2	1	999	1	6	2
2188	11	3	1	2	2	3	4	2	2	1	3	4	2
1606	11	2	1	4	4	4	1	5	3	1	4	1	2
1605	11	2	4	6	4	4	4	4	3	1	6	4	2
1618	11	3	6	6	4	4	6	6	4	2	4	6	6
1604	11	4	6	5	5	4	6	5	4	2	1	3	1
1615	11	2	1	5	6	6	6	6	5	1	2	1	3
1600	11	6	3	6	5	3	6	6	5	3	6	1	5
1611	11	3	5	5	4	5	3	6	5	1	4	4	5
1617	11	6	6	6	6	6	6	6	6	6	6	6	6
1601	11	2	6	6	6	6	6	5	6	6	999	6	6
2173	12	2	1	6	6	6	6	4	1	1	3	1	1
2179	12	6	2	5	2	6	6	6	4	6	3	2	1
2176	12	5	5	5	4	4	4	4	4	4	4	4	3
2185	12	1	6	6	6	6	6	6	6	6	6	6	6
2170	12	6	6	6	6	6	6	6	6	4	6	999	6
2181	12	6	6	6	6	6	6	6	6	6	6	6	4
2171	12	6	6	6	6	6	6	6	6	6	6	6	6
2174	12	6	6	6	6	6	6	6	6	6	6	6	6
2180	12	6	6	6	6	6	6	6	6	6	6	6	6
2189	12	6	6	6	6	6	6	6	6	6	6	1	4
2182	12	6	6	5	6	5	6	6	6	1	6	4	1
2620	13	4	5	4	4	5	5	4	1	1	4	4	3
3225	13	6	6	6	5	6	6	2	1	1	5	5	1
3221	13	2	1	5	5	4	5	2	1	1	2	3	4
2608	13	2	3	6	4	5	5	3	2	4	6	2	4
2615	13	2	3	6	1	3	6	5	3	6	1	1	3
3215	13	6	1	6	5	6	5	5	3	6	6	5	6
2607	13	3	3	4	3	5	5	4	3	2	4	4	3
3223	13	2	6	6	4	4	4	4	3	4	5	3	3
3218	13	5	4	5	3	3	4	4	3	1	4	2	1
2606	13	3	5	6	4	3	6	6	4	4	4	3	4
3212	13	3	2	4	3	4	4	6	4	3	4	4	3
2622	13	3	5	6	4	6	6	4	4	2	5	3	4
3220	13	5	5	5	5	5	5	5	5	5	5	1	2
2613	13	5	6	5	4	5	6	6	6	5	5	5	1
4277	14	6	2	5	5	5	5	5	1	2	1	2	1
4270	14	4	5	5	6	6	6	4	1	4	4	5	6
3687	14	2	6	6	4	5	5	4	1	1	5	4	1
4279	14	3	4	4	4	3	5	4	1	1	4	2	2
3675	14	6	5	4	4	6	3	2	1	1	2	2	1
3671	14	2	5	2	4	5	6	1	1	1	2	1	1
4267	14	4	4	5	4	4	4	1	1	1	4	1	1
4276	14	6	6	5	4	6	4	1	1	1	5	3	1
4268	14	6	5	6	4	5	2	1	1	1	3	3	2
3679	14	2	6	6	6	6	3	5	2	5	5	5	1
3684	14	2	6	6	3	4	5	4	2	2	3	2	3
4262	14	2	4	3	3	4	4	4	2	3	4	4	2
3678	14	2	2	3	2	2	2	4	2	2	4	4	1
3667	14	2	6	3	4	3	3	5	3	5	1	1	1
3668	14	2	3	4	3	4	5	4	3	4	5	4	4
4280	14	2	5	3	4	2	6	5	4	4	5	2	3
3673	14	2	5	4	4	5	5	5	4	5	6	5	2
4278	14	6	6	2	5	5	6	4	4	3	1	4	4
3670	14	1	2	3	4	4	4	4	4	1	3	1	3
3686	14	1	4	6	3	3	2	2	4	4	3	2	2
3672	14	3	6	5	2	4	6	6	5	4	6	5	4
4274	14	6	6	6	2	6	6	6	6	4	6	2	2
4265	14	2	3	3	3	4	4	5	6	5	5	3	3
3680	14	2	2	1	2	3	4	4	6	6	6	2	3
843	15	1	6	6	5	4	4	6	1	6	4	1	3
853	15	4	6	5	4	5	6	3	2	3	5	3	6
854	15	1	2	1	3	3	4	3	2	3	2	2	2
228	15	5	5	4	3	2	6	2	2	5	4	5	2
239	15	6	5	4	3	5	4	6	3	2	4	4	5
844	15	6	6	6	4	6	6	5	3	3	6	5	6
226	15	3	4	3	5	4	2	4	3	4	2	1	1
848	15	3	4	4	3	5	6	6	4	2	5	5	1
225	15	6	6	5	5	5	6	6	4	5	6	6	4
232	15	5	6	3	4	2	6	5	4	3	2	3	4
233	15	5	5	6	5	6	6	4	4	2	4	4	1
234	15	2	4	6	4	4	6	6	5	5	4	5	2
845	15	3	4	5	4	4	5	6	5	4	4	5	1
857	15	5	6	5	5	4	6	4	5	4	4	6	2
230	15	6	6	6	6	6	6	6	6	6	6	6	2
571	15	6	6	6	6	6	6	6	6	6	6	6	2
594	15	6	6	6	6	6	6	6	6	6	6	6	2
224	15	6	6	6	6	6	6	6	6	6	6	6	5
856	15	6	6	6	6	6	6	6	6	5	6	6	4
1838	16	5	5	5	4	4	5	5	1	5	4	2	6
1258	16	4	6	6	6	6	5	4	1	999	6	1	4
1830	16	6	6	5	4	4	5	4	2	3	6	4	6
1833	16	6	6	6	6	5	6	999	3	4	5	3	1
1264	16	6	6	3	5	5	5	4	3	999	999	1	1
1255	16	6	6	6	5	5	6	5	4	6	6	6	4
1828	16	5	4	5	4	5	4	5	4	5	4	4	2
1262	16	6	6	4	4	3	6	6	5	6	4	1	1
1259	16	6	6	6	4	6	6	5	6	4	6	1	2
2701	17	4	6	3	3	2	5	2	1	1	5	1	2
3325	17	4	5	5	4	4	5	2	2	4	5	2	2
2708	17	2	5	4	3	4	6	5	3	2	4	5	3
2702	17	3	5	5	3	5	5	4	3	2	5	2	2
2705	17	4	5	5	6	5	5	4	3	4	5	6	3
3324	17	6	6	6	5	6	6	6	4	3	6	1	4
3329	17	1	6	6	5	6	6	5	4	1	2	1	1
2697	17	5	5	5	6	6	6	6	5	4	6	5	4
3332	17	4	6	6	5	5	6	5	5	1	5	1	1
2698	17	5	6	5	4	4	6	5	5	4	5	4	1
2709	17	2	6	6	6	6	6	6	6	6	5	6	6
3323	17	3	5	2	2	1	6	6	6	4	5	2	2
3319	17	6	6	4	6	6	6	6	6	1	6	1	3
3317	17	6	6	6	5	6	4	5	6	4	6	5	5
3789	18	4	4	4	4	6	6	3	1	1	5	1	1
4383	18	3	6	3	3	3	5	2	2	1	2	1	2
3788	18	4	5	6	3	5	5	6	4	1	1	5	3
4394	18	2	6	5	4	5	4	4	4	3	5	4	2
3792	18	3	4	4	4	4	4	4	4	3	4	3	4
4395	18	4	4	4	4	4	4	4	4	4	4	4	4
4381	18	3	4	6	1	3	6	6	5	4	3	5	1
3799	18	6	5	5	5	5	6	6	5	4	5	2	6
3795	18	3	6	6	6	6	6	5	5	5	5	1	4
3793	18	3	5	5	3	4	6	6	6	4	4	4	1
4384	18	6	6	6	6	6	6	6	6	6	6	6	6
4389	18	6	6	6	6	6	6	6	6	6	6	6	6
4392	18	6	6	6	6	6	6	6	6	6	6	6	6
4393	18	6	6	6	6	6	6	6	6	6	6	6	6
3790	18	6	6	6	4	4	6	6	6	1	4	1	1
4385	18	4	6	6	2	3	5	6	6	1	1	3	1
4382	18	6	6	6	5	6	5	5	6	4	6	5	4
3801	18	1	6	6	5	4	4	5	6	6	5	5	5
568	19	3	5	6	5	6	6	4	1	1	3	1	1
1182	19	3	5	6	5	5	6	3	1	1	4	1	1
1174	19	2	4	5	2	5	5	3	1	1	1	1	1
564	19	2	5	5	2	1	5	2	1	2	3	1	1
567	19	5	5	5	6	5	5	2	1	1	2	1	1
974	19	3	6	4	1	4	4	1	1	1	2	1	1
560	19	2	5	5	5	5	5	2	2	1	3	1	1
563	19	2	5	5	5	4	5	1	2	1	3	1	1
1177	19	6	5	6	5	6	5	1	2	1	4	1	1
1169	19	3	5	5	4	5	5	5	3	3	4	1	1
971	19	6	5	3	3	2	6	3	3	1	3	1	1
1178	19	2	5	5	4	3	6	5	4	1	5	1	1
565	19	3	5	5	5	4	6	1	4	1	4	1	1
1183	19	3	5	6	4	6	6	6	5	1	2	1	1
973	19	2	5	5	5	6	6	5	5	1	2	1	1
559	19	4	5	5	5	5	6	6	6	1	3	1	1
991	20	2	6	6	3	1	6	3	1	1	3	1	3
985	20	4	6	6	6	6	6	3	1	1	6	6	3
980	20	1	4	4	3	1	3	3	1	4	4	3	2
997	20	5	3	3	4	3	6	2	1	1	6	3	2
996	20	2	4	6	999	4	6	1	1	1	1	1	1
988	20	3	6	5	6	1	6	1	1	1	6	1	3
981	20	4	6	5	6	999	6	1	1	3	4	3	1
990	20	2	1	5	1	1	5	1	1	5	5	5	1
993	20	2	2	4	2	1	4	6	2	1	2	1	1
977	20	2	2	2	6	2	2	6	3	1	2	1	4
82	20	4	4	4	4	3	4	5	3	2	3	4	3
987	20	2	5	6	2	3	5	4	3	5	6	4	3
361	20	2	6	6	4	999	6	3	3	1	2	3	3
369	20	5	4	6	999	999	4	2	3	4	5	3	1
979	20	6	3	4	6	4	5	5	4	1	4	3	3
375	20	5	1	3	5	6	5	6	6	6	4	3	6
360	20	999	5	5	999	2	5	4	6	1	4	4	1
363	20	6	4	6	3	999	1	1	6	6	5	3	6
2339	21	2	4	5	6	4	5	2	1	1	5	1	1
1753	21	2	5	5	2	2	1	2	1	1	2	5	4
1788	21	2	3	4	2	4	6	4	2	2	5	3	4
2344	21	3	4	4	3	4	6	5	3	4	3	2	4
1782	21	2	4	4	4	3	5	5	3	2	3	1	4
1780	21	3	4	5	4	3	5	4	3	2	4	2	2
2334	21	5	2	5	5	5	6	3	3	2	4	1	5
1785	21	4	4	3	4	3	5	2	3	2	4	2	3
2337	21	2	1	3	6	3	4	6	4	1	3	4	3
1789	21	3	6	2	3	2	6	5	4	1	4	4	4
2333	21	3	4	3	6	4	6	5	4	4	4	4	1
2345	21	4	2	5	5	5	6	4	4	3	5	4	3
1779	21	3	1	4	4	4	5	4	4	4	2	1	1
1787	21	5	4	5	4	4	5	3	4	5	4	5	1
1786	21	3	2	4	4	3	4	3	4	3	4	3	1
1750	21	4	2	3	4	1	2	2	4	1	4	3	1
2338	21	3	5	6	5	4	6	4	5	5	6	6	6
1784	21	5	1	5	5	5	5	1	5	1	5	1	1
2335	21	5	1	4	5	5	5	1	5	5	5	1	1
2346	21	1	6	1	2	1	5	6	6	1	5	3	1
2295	22	2	4	2	3	5	6	3	1	1	3	2	1
1733	22	2	1	2	1	2	1	2	1	2	1	1	2
2305	22	3	4	3	4	3	4	5	2	4	4	2	5
1741	22	2	1	2	6	2	2	1	2	1	2	2	2
2304	22	3	3	4	5	4	4	4	3	2	3	1	3
2301	22	4	4	4	4	4	3	4	3	4	3	3	4
2299	22	2	2	2	3	3	3	3	3	3	3	3	1
2298	22	2	2	2	2	2	3	3	3	3	3	5	4
1746	22	5	4	5	5	4	3	3	3	3	3	3	2
2292	22	1	3	4	5	3	4	5	4	3	5	2	3
1745	22	1	2	3	1	2	2	3	4	4	5	6	4
1747	22	6	6	6	5	6	6	6	5	6	6	3	2
2302	22	3	3	4	4	5	6	5	5	4	5	4	1
1743	22	6	5	5	4	5	3	6	6	5	4	4	6
1742	22	1	2	3	3	3	4	5	6	5	4	4	3
3102	23	6	5	6	4	6	5	4	1	3	6	5	6
2504	23	6	6	6	6	6	6	1	1	6	6	6	6
3393	23	3	4	3	5	3	4	1	1	3	2	1	1
3395	23	1	6	6	4	5	2	1	1	2	2	3	3
2507	23	2	2	6	6	6	6	1	2	1	5	4	2
2508	23	2	5	5	5	5	5	2	3	5	5	6	5
2511	23	2	5	4	5	3	4	5	4	4	3	3	4
3103	23	4	4	4	4	4	4	4	4	4	4	1	4
3402	23	3	4	4	5	4	4	3	4	2	3	5	1
3104	23	3	4	4	2	4	4	3	4	4	4	4	4
3398	23	2	4	2	3	3	6	3	5	3	5	4	1
3401	23	4	3	4	5	5	5	2	5	1	5	1	2
3108	23	6	6	6	5	4	5	2	5	1	4	2	2
2497	23	4	3	6	3	3	6	1	5	6	5	6	5
3109	23	6	6	6	6	6	6	6	6	6	6	6	6
2506	23	3	6	4	5	6	6	4	6	4	5	2	3
2505	23	6	6	5	4	5	6	2	6	3	6	1	3
2775	24	4	3	4	4	2	2	4	1	1	4	4	3
3382	24	5	6	5	3	3	5	2	1	1	2	2	2
3383	24	1	1	2	5	3	5	1	1	1	2	1	3
3110	24	5	6	5	6	4	3	1	1	3	4	3	1
3384	24	2	3	5	5	1	4	3	2	2	4	2	1
3114	24	2	3	4	2	5	4	3	2	1	4	1	1
2764	24	2	5	6	6	6	6	2	2	1	5	2	3
2503	24	2	5	5	5	5	5	2	2	5	2	2	5
3389	24	5	4	5	4	4	3	2	2	1	1	1	1
3112	24	2	6	6	6	2	6	1	2	1	5	1	2
2767	24	2	5	4	3	2	5	1	2	3	1	2	1
3392	24	4	1	6	6	6	6	4	3	2	1	3	1
2768	24	2	5	5	4	4	5	2	3	3	3	3	2
2773	24	3	2	4	5	3	2	1	3	1	3	2	3
2779	24	5	3	4	6	4	3	5	4	2	4	5	4
3391	24	2	4	4	3	3	5	2	4	1	3	1	1
3385	24	2	1	6	4	4	5	2	4	1	5	1	1
2772	24	5	5	5	5	5	5	5	5	5	5	5	4
2766	24	1	2	2	1	2	6	3	5	1	2	2	4
2780	24	4	3	5	3	3	6	3	5	5	4	3	5
3386	24	5	4	3	3	1	5	3	5	2	1	3	3
2781	24	3	2	2	2	1	6	6	6	6	3	6	2
2774	24	6	6	6	6	6	6	6	6	6	6	6	5
4287	25	1	4	6	6	5	4	5	1	1	6	6	5
3697	25	3	4	3	4	4	3	1	1	1	1	1	3
4284	25	5	4	3	4	2	2	6	2	1	3	1	2
3698	25	3	4	5	4	3	5	3	2	3	4	3	3
3692	25	3	4	4	3	4	5	3	2	1	2	1	1
4291	25	5	3	5	5	3	4	2	2	3	3	3	1
3699	25	5	5	4	4	4	4	5	3	3	5	4	6
4281	25	3	3	3	3	3	3	3	3	3	3	3	6
4283	25	3	4	4	4	4	5	1	3	3	4	3	1
3691	25	4	4	4	3	4	5	5	4	4	4	5	2
3689	25	4	4	4	6	6	4	4	4	4	4	4	4
3690	25	3	3	2	2	4	999	5	5	6	6	5	5
4286	25	6	6	6	6	6	6	6	6	6	6	6	6
4293	25	6	6	6	6	6	6	6	6	6	6	6	6
3700	25	4	5	4	4	3	6	6	999	4	4	4	1
703	26	1	1	4	5	1	1	3	1	1	1	2	2
85	26	2	2	2	4	4	3	1	1	1	1	1	1
709	26	5	6	3	2	1	3	1	1	3	1	1	3
712	26	6	5	4	5	4	6	4	2	1	2	1	1
717	26	2	6	4	5	3	6	3	2	1	6	1	2
718	26	3	3	4	3	4	2	5	3	2	2	2	2
706	26	3	4	6	6	6	6	4	3	3	6	2	5
92	26	6	5	4	3	3	4	4	3	4	3	4	3
719	26	6	6	6	4	5	3	4	3	6	5	3	2
705	26	3	4	4	5	6	6	6	4	4	4	3	1
99	26	4	5	4	6	5	4	4	4	4	4	3	3
86	26	5	5	4	4	5	4	3	4	3	4	3	1
711	26	5	6	6	5	6	6	6	5	6	4	4	2
96	26	6	5	6	5	5	6	6	5	6	6	5	4
91	26	6	6	6	6	6	6	5	5	6	6	5	4
90	26	3	6	6	4	4	5	5	5	6	3	6	3
708	26	4	6	4	2	4	4	2	5	4	5	5	6
716	26	6	6	6	6	6	6	6	6	6	6	6	6
88	26	3	5	4	4	5	6	2	6	4	3	4	3
1395	28	6	3	5	6	4	5	4	1	5	6	2	3
1965	28	6	6	999	6	5	6	1	1	6	5	1	1
1960	28	6	6	6	6	6	5	1	1	1	1	1	2
1391	28	3	4	4	4	4	5	4	2	3	4	3	2
1963	28	3	6	4	3	5	2	4	2	3	5	6	4
1972	28	4	4	4	4	4	3	2	2	3	5	3	4
1384	28	2	3	2	3	999	2	999	3	4	4	2	4
1961	28	5	6	5	5	4	4	4	3	4	4	5	4
1970	28	2	3	4	5	4	3	2	3	4	4	2	3
1964	28	5	6	5	5	6	5	6	4	1	3	3	1
1396	28	2	1	6	6	6	6	5	4	3	4	4	1
1392	28	1	6	6	3	3	5	5	4	6	999	4	1
1968	28	6	6	6	6	6	5	6	5	6	4	6	6
1967	28	4	4	5	5	4	5	4	5	5	3	3	3
1959	28	6	6	6	5	6	6	2	5	3	4	5	1
1966	28	5	6	6	6	999	4	4	6	999	4	6	6
1857	29	2	1	2	3	4	5	5	1	6	5	1	1
1852	29	2	1	4	2	2	3	6	2	4	3	3	3
1843	29	6	5	4	5	4	5	4	3	5	3	3	1
1855	29	2	3	2	4	3	2	1	4	2	6	1	3
1846	29	4	5	5	6	6	6	6	5	1	6	6	5
1851	29	1	1	1	3	1	6	5	5	4	5	3	2
1849	29	6	6	6	5	6	6	5	5	5	6	6	3
1854	29	5	6	5	5	5	5	5	5	5	5	5	4
1856	29	1	6	6	6	6	6	4	5	6	6	1	6
1848	29	3	5	5	6	6	6	6	6	6	6	6	6
1858	29	6	5	4	5	3	5	4	6	6	4	5	3
2957	30	1	4	6	3	5	2	3	1	4	2	6	5
3541	30	5	4	4	3	3	3	3	2	1	1	1	1
3532	30	5	4	4	5	5	6	4	3	2	6	1	4
3538	30	5	5	6	6	3	4	3	3	3	2	2	4
3534	30	4	5	2	6	4	4	2	3	3	2	4	4
2950	30	3	6	6	4	5	6	5	4	6	6	5	3
3540	30	6	5	5	6	4	5	5	4	3	3	3	2
3529	30	3	4	5	6	5	4	5	4	4	5	5	4
3531	30	5	6	6	5	6	6	5	5	6	6	6	5
2952	30	6	6	6	6	6	6	4	5	6	6	6	5
2946	30	3	2	4	2	4	2	4	5	5	5	5	5
2953	30	2	3	4	6	3	6	6	6	2	6	2	3
2955	30	6	6	6	6	6	6	6	6	6	6	6	4
3539	30	3	5	6	4	4	4	6	6	3	4	2	1
2954	30	5	6	5	6	5	6	5	6	5	6	6	5
3530	30	6	6	6	5	6	6	5	6	6	5	6	5
2949	30	3	4	3	6	6	6	3	6	6	6	6	6
2951	30	6	6	6	6	6	6	3	6	6	6	4	5
4456	31	5	5	4	2	4	4	4	1	1	1	1	1
3872	31	4	4	5	3	6	5	3	1	1	2	1	2
4462	31	4	6	4	5	4	3	1	1	1	2	3	1
3869	31	5	5	5	3	3	6	4	2	1	5	1	2
3867	31	4	6	6	6	5	5	4	2	3	999	3	1
3866	31	5	3	3	3	4	4	2	2	2	2	1	3
4465	31	6	6	5	3	2	4	2	2	1	3	3	3
4455	31	5	6	6	6	4	3	6	3	1	5	1	1
3879	31	4	4	6	4	4	6	4	3	6	3	4	4
3877	31	4	4	4	4	4	4	4	3	3	4	4	5
3875	31	6	5	4	3	2	1	2	3	4	5	5	4
3870	31	3	5	5	3	4	4	4	4	2	4	2	2
3871	31	5	5	5	5	5	5	5	5	5	5	5	6
4461	31	5	5	5	4	4	4	6	6	4	5	6	4
4457	31	6	3	6	4	5	5	5	6	3	999	4	3
4460	31	3	3	3	5	3	4	3	6	5	5	3	3
387	32	2	3	4	2	3	2	3	2	3	2	4	2
388	32	2	4	3	4	4	5	5	3	1	2	2	1
376	32	3	2	3	4	3	4	5	3	3	3	1	3
381	32	4	3	2	6	3	4	2	3	2	3	5	1
1009	32	4	2	4	2	2	6	6	4	3	3	5	3
390	32	5	5	6	5	6	6	6	4	4	5	5	2
383	32	6	2	4	6	5	6	6	4	1	6	3	5
389	32	1	3	4	3	4	5	5	4	5	5	5	4
384	32	2	3	4	4	4	5	4	4	4	4	4	2
1010	32	4	3	4	3	4	3	4	4	3	4	4	4
1005	32	3	4	5	2	3	6	6	5	3	4	5	2
1003	32	4	5	4	5	6	5	4	5	4	4	4	3
1001	32	1	5	3	1	5	6	6	6	1	1	4	1
377	32	6	6	6	6	6	6	6	6	5	6	5	6
1000	32	6	6	6	6	6	6	6	6	6	6	1	4
1245	33	5	5	4	5	4	6	4	2	3	5	1	2
1813	33	6	5	4	5	5	6	5	3	2	5	3	4
1822	33	6	4	4	3	5	5	5	3	6	5	4	3
1242	33	5	6	6	4	5	6	4	3	5	4	3	4
1235	33	2	3	3	4	4	4	4	3	2	5	2	2
1240	33	4	5	4	5	5	6	6	4	1	4	1	4
1815	33	1	5	2	3	4	4	5	4	1	4	4	1
1823	33	5	6	4	3	2	4	3	4	2	4	1	4
1246	33	6	5	6	5	6	6	6	5	6	6	4	2
1244	33	5	2	6	6	5	6	5	5	1	1	1	1
1821	33	5	5	5	5	5	5	5	5	5	5	1	1
1820	33	4	2	5	3	4	5	2	5	3	5	4	5
1825	33	5	5	6	6	5	6	6	6	5	6	4	5
1819	33	6	6	6	6	6	6	6	6	6	6	6	6
1238	33	5	6	5	6	5	5	6	6	6	5	5	5
1241	33	3	4	4	4	5	2	3	6	3	2	2	1
3543	34	1	1	1	1	1	1	1	1	1	1	1	2
2970	34	2	5	5	5	5	2	5	2	4	4	2	5
2969	34	4	4	4	5	5	6	5	3	3	5	5	3
3552	34	6	5	5	4	6	6	5	3	3	4	3	5
2961	34	3	6	6	6	6	6	4	3	4	4	1	1
2964	34	4	5	4	4	4	4	4	3	999	4	2	1
2959	34	2	2	4	4	5	3	5	4	4	3	4	2
3542	34	6	6	6	6	5	6	3	4	1	6	6	6
3553	34	2	4	6	5	4	6	5	5	6	5	6	6
3550	34	5	5	5	5	5	5	5	5	5	5	5	4
2963	34	1	3	3	4	4	4	3	5	6	6	6	4
2960	34	5	3	4	5	2	5	2	5	1	4	5	4
4740	35	6	6	6	5	5	2	2	3	1	3	3	1
4736	35	6	6	6	6	6	6	6	5	1	6	3	3
4738	35	6	6	6	6	6	6	5	5	2	2	4	1
4737	35	6	6	6	6	6	5	5	5	1	5	3	1
4168	35	6	6	6	6	6	6	6	6	1	1	999	1
4732	35	6	6	6	6	6	6	6	6	4	3	6	1
4164	35	6	6	6	6	6	6	6	6	1	1	6	1
4739	35	6	6	6	6	6	6	6	6	2	6	1	3
4157	35	6	6	6	6	6	6	6	6	1	1	1	1
4158	35	6	6	6	6	6	6	6	6	1	1	1	1
4159	35	6	6	6	6	6	6	6	6	1	1	1	1
4167	35	6	6	6	6	6	4	6	6	1	3	2	1
288	36	6	6	5	6	1	2	6	1	2	3	6	2
282	36	2	6	6	3	5	6	1	1	3	2	2	3
285	36	4	5	3	4	3	4	4	2	3	3	4	4
905	36	1	2	3	2	5	4	3	2	3	4	1	3
911	36	2	3	3	3	4	5	2	2	3	4	6	2
280	36	1	6	6	4	4	3	6	3	1	2	5	2
901	36	6	5	6	5	5	6	4	3	3	5	3	4
907	36	6	5	6	5	5	6	4	3	3	5	3	4
898	36	5	6	6	6	5	6	6	4	5	5	6	6
906	36	2	4	4	3	2	4	3	4	4	4	4	4
287	36	6	6	4	3	5	6	6	5	4	6	6	6
286	36	5	5	5	5	5	5	5	5	5	5	5	5
290	36	6	1	6	5	4	5	5	5	6	6	6	6
913	36	2	1	6	4	5	5	4	5	5	3	5	1
902	36	1	2	3	2	5	2	4	6	1	3	1	2
903	36	4	2	4	2	4	2	1	6	3	4	3	2
867	37	1	1	5	2	2	4	5	1	5	5	5	1
240	37	2	6	6	6	5	6	4	1	1	5	5	1
875	37	3	3	4	3	4	4	4	1	1	3	1	4
256	37	4	6	6	2	6	6	1	2	6	6	2	4
873	37	3	2	3	4	2	3	1	2	3	2	2	5
869	37	2	1	4	3	4	5	5	3	1	5	3	1
865	37	2	2	4	5	4	5	4	3	4	5	4	4
248	37	4	4	3	2	4	4	3	3	2	2	3	2
255	37	6	1	6	6	6	6	6	4	1	2	2	1
249	37	2	5	6	6	6	6	6	5	6	6	6	2
241	37	5	6	5	3	4	6	6	5	3	3	3	4
253	37	6	6	6	6	6	6	6	6	6	6	6	6
876	37	6	6	6	6	6	6	6	6	6	6	5	4
866	37	6	6	6	4	6	6	6	6	6	6	5	5
244	37	3	4	5	4	5	4	5	6	5	4	5	5
2089	38	2	3	5	2	1	4	6	1	1	2	2	3
2097	38	1	5	5	5	5	5	5	1	1	2	5	1
2085	38	2	1	1	4	2	3	2	2	1	3	1	2
1515	38	3	2	1	2	4	5	4	3	2	3	3	2
1510	38	3	3	4	4	4	4	4	3	4	5	3	4
2083	38	4	3	5	3	4	5	6	4	2	3	5	4
1508	38	3	4	5	3	2	5	5	4	5	5	4	4
1522	38	3	4	3	4	5	3	4	4	3	4	2	2
1507	38	1	2	2	1	1	3	3	4	4	1	1	1
1524	38	1	1	6	4	3	6	2	4	1	1	1	1
2087	38	5	2	4	2	3	6	6	5	5	5	4	4
2095	38	3	2	2	4	2	4	6	5	5	4	4	5
1523	38	2	6	2	1	4	6	3	5	5	6	2	4
1513	38	4	6	5	4	5	6	6	6	4	5	4	1
2094	38	6	6	6	6	6	6	6	6	6	6	6	6
1512	38	6	2	5	4	5	6	6	6	4	5	4	1
2088	38	1	4	5	5	5	5	6	6	5	6	2	5
1521	38	4	5	3	4	4	5	5	6	5	4	4	2
1265	39	2	3	2	3	2	3	2	2	3	999	5	3
1277	39	3	4	5	5	5	5	4	3	4	5	5	4
1276	39	6	5	4	3	2	1	2	3	4	999	4	4
1278	39	4	4	4	4	4	4	4	4	4	4	4	4
1270	39	2	3	4	4	3	3	4	4	5	3	4	2
1268	39	2	3	4	3	5	3	3	4	4	4	999	4
1281	39	4	4	4	5	5	5	5	5	4	5	5	4
1272	39	4	4	4	4	4	5	5	5	5	4	6	6
1280	39	3	4	5	6	5	5	4	5	999	3	4	4
1275	39	1	3	999	4	999	3	2	5	3	4	4	3
1271	39	6	5	5	5	6	5	6	999	999	5	5	3
2758	40	1	1	1	1	1	1	1	1	1	1	1	1
2759	40	4	1	1	1	1	1	1	1	1	1	3	3
2757	40	2	2	2	2	2	2	2	2	2	2	1	5
2750	40	3	3	3	3	999	4	4	3	4	4	2	3
3153	40	3	4	5	6	6	6	5	4	4	3	4	3
3156	40	1	3	3	3	3	5	5	4	4	5	3	4
2761	40	1	1	2	2	3	3	4	4	5	5	2	2
3160	40	1	3	3	4	2	5	3	4	4	3	3	3
3161	40	1	2	3	4	5	6	999	5	4	3	1	2
3152	40	3	6	6	5	6	5	6	5	6	5	3	5
2760	40	5	5	5	5	5	5	6	5	6	5	5	6
3157	40	5	5	5	5	5	5	5	5	5	5	5	4
3376	40	5	4	999	999	2	6	4	5	4	3	2	3
3155	40	6	6	6	6	6	6	6	6	6	6	6	6
3145	41	4	3	3	999	999	2	5	2	4	5	4	5
2544	41	6	3	5	3	5	6	5	3	4	3	2	2
2550	41	6	5	4	3	2	1	2	3	4	999	4	5
3151	41	1	6	5	6	2	6	6	4	1	5	6	1
3146	41	1	6	5	6	2	6	6	4	1	5	6	6
2539	41	5	1	5	5	5	5	5	5	5	5	1	2
2543	41	5	1	5	5	5	5	5	5	5	5	1	2
2551	41	2	2	3	6	3	6	6	6	4	6	4	3
2540	41	6	6	6	6	6	6	6	6	6	6	6	6
3149	41	6	6	5	4	6	5	6	6	5	999	6	6
3378	41	6	1	1	3	1	6	4	6	6	1	6	4
2545	41	6	1	1	2	1	6	4	6	6	1	6	1
4250	42	3	4	5	5	5	5	5	1	3	5	3	1
4258	42	2	3	2	3	2	1	2	1	2	4	2	1
4245	42	1	1	1	1	1	1	1	1	1	5	5	1
4259	42	2	1	1	4	1	1	1	1	1	1	3	1
3651	42	2	5	4	5	4	5	4	2	5	3	3	2
4243	42	2	3	4	5	4	3	4	2	5	3	3	2
4246	42	3	4	4	5	4	4	3	2	2	5	2	3
3661	42	1	5	5	4	5	5	2	2	1	3	3	1
3664	42	2	4	4	4	4	3	2	2	2	5	2	4
4242	42	3	3	1	4	4	2	2	2	1	4	2	1
3662	42	5	5	6	6	5	6	5	3	4	6	3	4
3658	42	6	3	5	3	5	4	5	3	5	4	5	2
3656	42	5	3	4	3	4	4	4	3	3	4	4	1
4251	42	4	4	3	2	4	3	4	3	4	5	5	5
4255	42	6	6	6	4	6	6	3	3	5	4	1	1
3659	42	3	2	5	5	4	6	6	4	4	4	4	5
4249	42	4	5	6	4	6	6	6	4	4	5	4	3
4256	42	6	6	6	5	5	5	5	4	4	3	3	1
4248	42	6	4	6	5	6	4	4	4	4	5	4	3
3646	42	4	5	6	4	5	5	3	4	5	6	4	4
3647	42	2	4	4	2	4	5	6	5	3	4	2	1
4254	42	5	5	4	4	6	6	5	5	4	3	5	4
3645	42	4	5	4	1	4	5	5	5	5	2	3	1
4241	42	2	6	5	4	3	6	4	5	1	2	4	1
3655	42	3	4	6	3	4	6	3	5	2	5	2	1
3660	42	3	3	4	2	3	6	6	6	4	3	4	1
3653	42	6	2	6	3	1	6	6	6	1	1	2	4
4653	43	5	6	6	4	6	6	4	2	4	6	3	3
4073	43	5	5	6	6	6	6	4	2	2	6	6	2
4070	43	3	4	2	3	2	3	2	2	2	3	2	3
4649	43	5	6	5	4	5	2	2	2	2	4	3	2
4078	43	1	6	6	5	6	6	5	3	1	4	1	1
4637	43	5	5	6	6	6	5	5	3	3	4	3	3
4635	43	5	5	5	5	5	5	5	3	3	5	5	3
4067	43	2	2	4	4	6	6	3	3	1	6	4	3
4643	43	2	5	6	4	3	5	3	3	3	5	6	5
4634	43	4	5	4	3	4	5	3	3	3	4	4	3
4646	43	3	3	4	3	5	4	3	3	4	4	4	2
4069	43	6	6	6	6	6	3	3	3	3	5	6	2
4059	43	3	3	6	6	5	5	5	4	4	4	5	3
4057	43	4	3	5	4	5	3	5	4	5	4	5	4
4066	43	4	4	4	4	4	4	4	4	4	4	4	4
4072	43	2	3	2	4	3	2	4	4	3	2	2	4
4077	43	2	4	4	6	5	4	3	4	4	3	2	5
4068	43	3	2	3	2	3	5	6	5	4	3	6	2
4636	43	4	5	5	4	5	5	4	5	4	4	5	2
4655	43	3	6	6	5	6	6	6	6	6	6	6	3
4647	43	4	5	5	5	5	6	6	6	5	6	5	3
4055	43	4	1	6	3	3	6	6	6	1	4	4	1
4074	43	5	6	5	5	5	5	6	6	6	5	6	4
1029	44	2	5	1	6	4	4	4	1	1	2	4	1
400	44	1	2	6	5	3	3	2	1	1	6	2	2
411	44	1	3	1	1	3	1	1	1	1	3	3	1
1035	44	2	1	4	5	3	5	4	2	3	4	4	1
1017	44	2	1	4	4	3	2	4	2	3	2	1	2
1026	44	2	1	4	3	3	2	4	2	1	1	3	1
1027	44	6	5	6	6	4	5	5	3	5	6	3	6
1020	44	2	3	2	3	3	4	5	3	2	3	2	4
409	44	1	4	5	5	5	3	5	3	1	4	3	1
401	44	1	2	1	2	5	6	6	4	1	1	3	1
415	44	2	5	6	2	6	6	6	4	2	5	1	3
1015	44	2	4	5	4	3	5	5	4	4	2	2	3
1034	44	2	1	1	1	1	1	1	4	1	1	1	1
1019	44	3	5	6	4	4	6	6	5	5	6	4	3
1016	44	4	5	6	5	5	6	6	5	4	6	6	5
1022	44	6	5	6	5	5	6	6	5	4	4	4	1
1032	44	6	5	5	3	4	4	3	5	3	1	6	4
1028	44	1	6	6	6	4	6	6	6	3	6	1	2
412	44	2	5	1	2	1	6	5	6	1	1	1	1
756	45	2	1	5	4	1	3	6	1	1	6	1	3
128	45	1	5	5	5	2	5	5	1	1	5	5	1
125	45	1	5	4	6	1	5	5	1	1	1	1	2
144	45	4	2	5	2	4	5	5	1	5	4	3	4
744	45	6	1	4	3	1	5	4	1	1	2	3	3
749	45	6	6	6	6	2	4	1	1	1	6	1	2
132	45	2	2	3	4	3	2	5	2	6	3	4	2
754	45	2	3	3	5	4	3	4	2	5	5	4	1
126	45	1	2	3	4	5	4	3	2	1	2	4	3
759	45	2	4	3	4	3	4	3	2	3	2	3	5
130	45	3	3	4	2	2	2	3	2	1	2	2	5
750	45	1	2	2	5	5	5	5	3	3	6	3	6
753	45	1	2	4	5	2	3	5	3	5	2	2	3
141	45	5	6	6	6	6	6	4	3	6	6	6	6
135	45	2	6	4	2	2	5	4	3	2	2	2	2
129	45	3	3	3	4	3	4	4	3	4	3	4	2
133	45	6	5	6	6	6	6	5	4	1	2	2	2
143	45	1	5	4	2	3	2	5	4	3	4	1	5
142	45	3	4	4	3	4	3	4	4	2	4	4	1
758	45	2	5	5	5	5	5	5	5	5	5	5	5
761	45	2	3	3	3	5	4	5	5	5	2	3	2
755	45	5	3	2	5	5	5	4	5	5	5	5	5
134	45	2	1	3	4	2	5	3	5	1	3	4	4
139	45	1	6	6	6	5	6	6	6	6	6	6	6
138	45	1	6	6	5	4	6	6	6	4	5	1	2
764	45	1	6	6	3	3	6	6	6	6	6	3	6
136	45	2	3	4	4	6	6	6	6	6	3	4	3
741	46	1	3	6	5	6	6	2	1	6	5	1	1
111	46	1	3	6	6	5	6	6	4	4	3	3	1
113	46	1	3	6	6	5	6	6	4	4	5	2	1
736	46	6	6	6	6	6	6	4	4	999	999	2	4
725	46	1	6	2	4	2	6	4	5	1	6	1	4
117	46	1	6	6	6	6	6	6	6	6	3	5	1
121	46	2	3	4	5	1	6	6	999	2	6	1	2
729	46	1	6	6	6	6	6	5	999	1	4	6	1
329	47	2	1	6	6	6	6	2	3	6	6	5	2
327	47	2	1	6	6	6	6	6	6	4	6	2	6
1811	48	3	6	4	5	4	6	4	1	1	6	1	4
2349	48	1	5	4	2	5	4	4	1	1	3	1	1
1791	48	2	4	4	4	5	4	4	1	1	5	1	1
2354	48	3	2	3	3	3	4	2	1	1	5	2	4
1808	48	1	5	5	6	4	4	1	1	5	6	3	3
1793	48	1	1	1	1	1	1	1	1	1	1	1	1
2367	48	1	2	5	3	3	4	5	2	1	5	4	2
1795	48	5	5	5	3	4	6	4	2	3	3	2	3
1792	48	3	4	5	6	4	6	2	2	1	5	3	1
2347	48	3	4	2	5	4	5	4	3	3	5	3	4
1812	48	6	5	4	6	3	1	4	3	5	2	4	3
2365	48	2	2	3	4	4	5	3	3	3	4	3	3
2348	48	2	2	2	4	4	4	3	3	1	2	1	2
2366	48	6	3	4	4	4	5	2	4	2	3	3	3
1802	48	3	4	4	4	4	5	3	5	5	5	3	4
1799	48	4	3	4	4	4	5	3	5	5	5	3	4
1797	48	2	4	6	6	6	6	6	6	6	6	6	5
2361	48	2	6	5	6	3	4	6	6	3	6	6	3
2140	49	2	3	4	2	2	3	999	1	3	2	4	2
1555	49	2	4	3	4	6	4	6	1	1	4	6	3
2125	49	2	3	6	3	4	4	6	1	5	5	2	4
2130	49	3	5	4	4	3	5	5	1	1	5	3	2
1551	49	1	1	1	1	1	1	1	1	1	1	1	1
1570	49	3	3	3	4	4	4	2	2	1	3	1	2
2136	49	2	1	2	4	5	6	1	2	3	4	6	2
2131	49	2	2	2	2	1	2	1	2	1	2	2	4
2129	49	2	3	4	5	3	4	5	3	3	5	4	2
2133	49	4	2	4	3	4	5	4	3	3	4	3	3
1550	49	3	3	3	3	3	3	3	3	3	3	3	3
2124	49	3	3	3	3	3	3	3	3	3	3	3	3
2128	49	3	3	3	3	3	3	3	3	3	3	3	3
1559	49	2	4	3	2	4	4	2	3	3	4	1	1
2123	49	2	1	5	6	6	5	6	4	3	5	2	1
2137	49	4	5	6	5	3	2	5	4	3	4	5	4
1561	49	3	3	4	4	5	6	4	4	5	4	4	4
1564	49	4	4	4	4	4	4	4	4	4	4	4	3
2132	49	3	3	4	4	5	6	6	5	4	4	2	3
1563	49	2	5	4	3	4	5	5	5	5	4	3	3
2138	49	3	6	6	5	5	5	4	5	3	4	1	2
1560	49	4	2	5	5	3	4	2	5	3	3	4	5
1556	49	6	6	6	6	6	6	6	6	6	6	6	6
1553	49	3	1	5	6	5	2	6	6	2	5	5	2
1562	49	1	3	4	6	3	1	4	6	2	4	4	2
1469	50	2	1	2	4	1	2	6	1	1	1	1	1
1480	50	1	6	6	6	6	6	2	1	6	2	6	2
1471	50	2	5	3	2	1	6	2	1	3	4	1	3
1474	50	1	1	1	1	1	1	1	1	1	1	1	1
2042	50	1	1	1	1	1	1	1	1	1	1	1	1
2046	50	2	4	3	4	3	5	4	2	3	4	2	2
2052	50	2	3	6	4	3	5	4	2	3	2	3	2
1484	50	1	1	4	2	3	6	3	2	1	2	1	1
2055	50	6	6	6	5	3	6	4	3	5	6	5	6
2040	50	3	3	4	4	4	4	4	3	3	4	3	3
2060	50	3	3	4	3	4	5	3	3	3	4	3	3
1479	50	2	2	5	4	4	5	6	4	1	6	6	5
1475	50	5	4	5	5	5	4	5	4	3	5	5	2
1483	50	5	5	6	5	4	6	4	4	1	5	3	2
2053	50	4	4	6	4	5	6	3	4	3	6	3	2
2058	50	5	3	3	3	4	3	3	4	3	3	3	3
1482	50	2	5	3	3	2	5	2	4	2	2	3	4
2050	50	3	6	6	4	3	6	5	5	1	4	3	1
1465	50	3	3	5	5	5	5	5	5	4	3	3	4
2043	50	2	2	1	2	1	6	6	6	5	5	3	1
2047	50	2	3	3	1	1	3	2	6	1	1	1	1
2683	51	4	4	2	3	1	6	3	1	1	2	6	5
3312	51	4	3	4	5	6	6	2	1	1	2	1	1
2687	51	2	6	6	5	4	6	1	1	4	4	2	1
3315	51	1	1	1	1	1	1	1	1	1	1	1	2
3303	51	6	5	4	3	2	1	1	1	2	3	1	2
2686	51	2	1	1	3	3	4	4	2	1	5	1	2
3304	51	2	2	2	2	2	2	2	2	2	2	2	4
3316	51	1	2	2	1	1	2	1	2	1	1	1	1
3299	51	3	4	6	2	5	3	6	3	4	2	1	1
3314	51	2	4	4	2	5	6	3	3	2	6	3	2
3311	51	6	6	4	5	3	6	5	5	1	1	1	4
2685	51	1	1	1	5	5	5	5	5	5	5	5	6
2676	51	1	6	6	6	6	6	6	6	6	6	6	4
3301	51	6	6	6	6	6	6	6	6	6	6	6	6
3308	51	6	6	6	6	6	6	6	6	6	6	6	6
2688	51	2	3	1	1	1	4	6	6	2	3	1	1
3298	51	5	4	4	6	4	6	5	6	1	5	4	2
2674	52	5	5	5	4	2	5	5	1	1	2	1	2
2732	52	3	5	6	3	4	5	2	2	2	4	1	3
2729	52	3	3	4	3	3	3	2	2	1	3	2	3
2734	52	2	3	2	5	3	2	1	2	4	1	1	2
2747	52	2	6	3	4	5	6	4	3	1	3	1	2
3362	52	2	4	3	3	4	3	4	3	4	3	3	3
2744	52	1	1	4	4	3	6	3	3	5	3	2	1
2690	52	2	5	4	3	4	4	3	3	3	4	2	3
3357	52	2	4	5	4	3	4	2	3	4	3	3	3
3363	52	2	4	3	3	1	2	6	4	3	4	3	4
2733	52	4	1	2	3	3	5	5	4	3	5	2	4
2742	52	1	1	1	1	3	6	4	4	1	4	3	1
2745	52	4	5	6	4	4	5	4	4	1	4	1	1
3369	52	3	2	3	4	4	4	4	4	3	3	3	2
2730	52	4	4	4	4	4	4	4	4	4	4	4	4
3351	52	6	6	6	6	5	6	6	5	5	6	6	6
3370	52	4	2	5	2	2	6	5	5	1	5	1	1
2735	52	2	4	1	2	3	4	5	5	3	4	3	1
3358	52	1	2	4	3	5	6	3	5	1	2	1	2
3310	52	2	3	2	4	1	6	5	6	1	1	1	4
2455	53	3	4	3	5	4	5	3	2	4	6	1	3
3073	53	1	1	6	4	3	4	2	2	1	5	1	4
3077	53	4	3	4	5	5	3	5	3	3	4	3	3
2458	53	6	6	6	6	5	6	4	3	4	6	4	2
2474	53	6	5	5	6	5	6	4	3	3	5	4	4
2464	53	2	3	6	3	5	4	1	3	5	3	6	3
2460	53	5	4	6	6	4	6	6	4	4	6	5	4
3071	53	3	4	6	6	6	4	5	4	3	5	5	5
2475	53	2	5	1	2	1	6	3	4	1	5	1	2
3072	53	3	5	6	5	6	6	6	5	5	5	5	4
3084	53	3	1	5	5	5	6	6	5	1	5	2	4
2480	53	4	6	5	5	3	6	6	5	1	4	2	1
3076	53	6	6	6	4	6	6	6	5	4	6	4	4
3082	53	4	5	4	6	3	6	5	5	3	6	4	2
2479	53	5	6	6	4	6	6	5	5	3	6	3	6
3065	53	3	6	6	6	4	5	5	5	6	6	1	5
3085	53	3	1	5	5	5	5	5	5	1	5	1	2
3070	53	5	6	5	5	6	5	5	5	3	5	3	2
2472	53	2	1	6	6	2	6	6	6	1	2	6	3
2675	53	6	6	6	6	6	6	6	6	6	6	6	4
2459	53	2	4	2	6	3	4	1	6	3	4	5	5
3716	54	6	5	6	6	4	4	6	1	2	6	2	5
4311	54	1	1	3	1	1	1	1	1	2	2	1	3
3721	54	3	1	1	3	3	4	6	2	1	5	1	2
3719	54	3	5	4	3	3	4	3	2	2	4	2	2
3703	54	4	6	5	2	3	4	3	2	3	4	3	2
3723	54	2	3	3	3	4	6	5	3	1	4	1	3
3717	54	3	1	2	2	4	6	5	3	1	3	5	1
3702	54	2	6	6	5	5	6	4	3	1	4	3	1
3708	54	2	2	4	5	4	4	4	3	2	4	4	4
4302	54	3	5	3	3	4	4	4	3	3	3	3	4
4309	54	4	4	3	4	3	4	4	3	4	3	3	4
4306	54	3	4	4	4	5	5	3	3	3	3	2	5
3704	54	3	4	2	1	1	1	1	3	4	5	2	4
3714	54	2	6	1	2	5	4	6	4	3	5	2	1
4295	54	4	4	4	3	5	4	6	4	3	5	4	4
3720	54	4	4	6	6	5	6	5	4	3	5	2	3
3707	54	2	3	5	2	3	4	5	4	3	3	4	2
3706	54	2	4	4	4	3	5	4	4	4	4	4	4
4315	54	3	1	5	3	5	4	3	4	5	4	4	3
4297	54	1	5	4	4	6	6	6	5	1	5	1	2
4300	54	1	1	4	2	2	6	6	5	1	3	4	2
3715	54	4	2	3	2	6	6	6	5	4	5	4	1
4312	54	4	5	4	3	5	4	3	5	6	4	2	5
3709	54	2	5	1	1	1	6	6	6	2	1	4	1
3711	54	2	3	4	3	2	6	6	6	6	6	6	2
4301	54	4	4	4	6	2	6	6	6	1	4	2	1
3712	54	6	6	6	6	6	6	6	6	6	6	6	4
4308	54	2	6	2	2	3	4	6	6	6	6	6	6
4310	54	2	3	4	2	4	6	5	6	1	5	3	5
4298	54	1	2	3	4	1	3	4	6	2	5	6	6
4510	55	6	6	6	6	6	4	3	1	1	5	1	1
3929	55	4	3	4	3	5	1	1	1	4	3	1	2
3923	55	6	5	6	5	5	6	5	3	5	3	3	1
4518	55	2	1	5	5	5	5	5	3	5	5	2	2
4512	55	4	4	4	4	4	5	4	3	4	4	4	3
4523	55	2	4	4	3	3	4	4	3	2	4	3	4
3937	55	4	6	3	3	2	1	2	3	4	5	5	6
4511	55	6	6	6	5	3	6	1	3	1	1	2	3
4504	55	4	6	6	5	5	6	5	4	5	6	3	3
3928	55	4	4	4	3	4	5	4	4	1	3	3	2
3926	55	4	4	6	3	4	4	4	4	1	3	2	4
3920	55	3	6	4	3	3	4	3	4	5	4	3	3
4513	55	3	2	5	2	2	3	2	4	2	3	2	2
3934	55	5	6	5	4	3	5	6	5	1	5	1	3
4514	55	2	6	5	3	5	6	6	6	5	6	2	3
4506	55	2	6	3	3	1	6	6	6	4	3	2	4
3925	55	3	3	4	4	3	6	6	6	1	1	1	1
4521	55	3	1	6	2	6	6	6	6	1	2	2	3
4505	55	5	6	5	4	6	6	6	6	3	6	2	3
4509	55	6	6	6	6	6	6	6	6	6	6	1	5
3931	55	4	6	5	4	4	5	6	6	1	5	2	2
4176	56	3	5	5	6	4	5	4	1	3	5	2	1
3590	56	2	4	3	6	4	5	4	2	2	4	3	3
3585	56	4	5	4	4	3	5	4	2	3	4	3	3
3584	56	3	6	5	4	4	4	4	2	1	3	1	1
3592	56	2	3	3	4	4	4	3	2	3	5	1	2
4175	56	3	4	3	4	3	4	2	2	2	6	3	5
4171	56	2	3	2	2	3	3	2	2	2	4	2	3
3588	56	6	6	6	6	6	3	6	3	3	3	3	1
3581	56	2	3	4	4	2	4	5	3	2	5	5	2
4186	56	2	2	2	3	4	4	4	3	2	5	4	1
3578	56	4	3	4	4	4	4	4	3	3	4	3	3
3575	56	2	4	3	2	3	4	3	3	2	2	2	1
3574	56	1	2	3	4	5	6	5	4	3	2	2	4
4173	56	2	6	5	5	5	6	5	4	2	5	1	4
3579	56	5	5	5	5	5	5	5	4	5	5	4	1
3586	56	2	5	4	4	5	6	6	5	4	5	3	4
4187	56	3	6	5	4	5	6	6	5	3	6	3	2
4184	56	6	6	3	5	2	6	6	5	1	5	1	3
3577	56	6	5	6	6	5	6	5	6	1	1	1	1
4183	56	1	6	6	4	1	4	2	6	1	1	1	3
4777	57	2	6	6	5	6	5	2	1	1	2	1	1
4774	57	6	3	4	3	5	5	2	1	5	4	1	1
4997	57	4	6	6	5	6	5	2	2	3	5	3	4
4768	57	6	5	5	5	4	4	2	2	4	6	1	2
5001	57	3	5	5	5	5	5	5	3	3	4	5	4
5009	57	5	4	5	5	4	4	4	3	2	4	2	4
4998	57	3	3	4	3	4	4	3	3	2	4	2	4
4767	57	4	4	4	3	3	3	3	3	2	4	2	5
4769	57	2	6	5	5	6	6	5	4	5	5	6	3
4778	57	5	6	5	6	6	6	4	4	3	6	3	6
4770	57	5	4	3	3	3	6	4	4	3	6	4	6
5077	57	5	5	4	4	5	6	6	5	3	4	1	2
4773	57	6	6	6	6	6	6	6	5	5	6	5	3
5002	57	5	6	5	3	2	5	6	5	2	6	1	3
5007	57	5	5	6	6	6	6	5	5	5	5	5	4
5006	57	6	6	6	6	6	6	6	6	6	6	6	3
5521	58	6	6	6	6	5	6	5	3	1	5	1	1
5293	58	6	6	6	6	6	6	4	3	3	6	3	1
5285	58	6	6	4	4	3	6	6	4	5	5	3	1
5511	58	4	4	4	4	4	4	4	4	4	4	4	1
5514	58	1	6	6	6	6	6	6	5	6	6	6	6
5519	58	6	6	6	6	6	5	6	5	6	6	5	1
5510	58	1	5	5	1	3	6	6	6	1	4	1	1
5295	58	6	6	6	6	6	6	6	6	6	6	6	999
5288	58	6	6	6	6	6	6	6	6	6	6	6	1
5513	58	6	6	6	6	6	6	6	6	6	6	6	6
5294	58	6	6	6	6	6	6	6	6	5	6	5	1
5516	58	6	6	3	2	4	6	5	6	5	6	5	5
4791	59	4	3	4	5	4	3	2	1	2	3	5	5
5021	59	5	6	6	5	6	4	1	1	1	5	1	1
5019	59	5	5	5	5	5	5	4	2	2	3	3	4
4787	59	5	5	3	2	2	3	4	2	3	4	2	4
4781	59	4	4	4	4	4	4	4	3	4	4	4	1
5022	59	2	3	3	2	3	4	3	4	3	5	3	2
5011	59	2	3	4	3	3	3	3	4	2	2	2	2
4786	59	6	6	5	3	1	2	2	4	3	5	5	3
5015	59	6	6	6	5	5	5	6	5	5	6	6	2
4784	59	4	4	4	4	4	4	6	5	6	6	5	6
4792	59	6	6	6	6	6	6	5	5	5	6	6	4
4779	59	5	5	5	5	5	5	5	5	5	5	5	5
4785	59	6	6	4	4	4	5	5	5	4	5	5	5
4789	59	6	6	4	4	4	5	5	5	4	5	5	5
4782	59	3	2	4	4	4	3	4	5	3	4	1	3
4780	59	6	5	3	1	2	3	4	5	6	5	3	6
5013	59	3	6	6	5	2	6	6	6	5	6	5	6
5012	59	4	6	6	6	6	6	6	6	6	6	6	2
5020	59	6	6	6	6	6	6	6	6	6	6	6	2
5014	59	4	4	4	5	5	5	5	6	6	5	4	4
5204	60	4	1	5	3	4	5	5	3	2	4	3	2
5432	60	3	6	5	4	4	4	2	3	4	3	3	3
5422	60	6	6	5	3	6	6	6	4	2	2	3	5
5209	60	4	4	4	4	4	5	6	4	3	6	4	2
5433	60	3	4	5	4	4	4	4	4	3	4	3	3
5201	60	5	6	6	4	6	6	3	4	4	5	6	6
5430	60	6	6	6	5	6	6	6	5	2	5	2	4
5207	60	4	6	6	4	5	5	6	5	1	5	1	1
5208	60	5	5	5	5	5	5	5	5	5	4	3	2
5200	60	4	6	6	4	5	6	6	6	3	6	6	3
5198	60	6	6	6	6	6	6	6	6	6	6	6	4
5206	60	6	6	6	6	6	6	6	6	6	6	6	6
5205	60	6	6	6	2	4	6	6	6	3	6	6	6
5429	60	6	2	5	5	6	6	6	6	4	5	3	6
5428	60	6	1	5	5	6	6	6	6	4	5	3	6
5197	60	5	5	6	4	4	5	6	6	5	6	5	4
5423	60	3	2	4	4	6	4	5	6	5	5	6	2
5431	60	6	6	6	5	6	4	5	6	3	5	5	5
5084	61	2	1	2	6	2	4	6	2	2	4	1	1
5082	61	1	6	6	5	6	6	4	2	4	5	5	3
5085	61	3	4	4	4	4	4	4	2	3	3	2	1
5089	61	3	3	4	5	5	2	2	2	3	3	3	5
5083	61	6	6	5	4	4	3	4	3	3	5	1	1
4853	61	5	6	6	5	5	6	6	4	3	6	2	5
4858	61	4	6	4	3	5	6	4	4	1	3	3	4
4846	61	3	5	4	4	4	4	4	4	4	4	1	3
5076	61	4	5	5	4	4	4	4	4	3	4	3	3
5088	61	2	3	4	4	3	4	3	4	4	4	2	3
4854	61	3	4	4	3	3	4	3	4	3	4	4	4
5087	61	4	4	4	5	4	6	6	5	5	5	4	5
4860	61	2	5	5	5	5	5	5	5	2	5	2	2
4851	61	2	6	3	2	3	6	6	6	1	4	1	1
4848	61	6	6	6	6	6	6	6	6	6	6	6	5
5721	62	2	4	4	4	4	4	3	2	3	4	1	1
5634	62	6	6	6	4	4	6	2	2	5	5	2	2
5714	62	3	3	4	4	4	3	5	3	3	5	5	5
5640	62	3	6	6	4	6	6	4	3	1	6	3	5
5719	62	5	5	6	4	6	6	4	3	3	4	3	3
5716	62	2	4	4	4	5	5	4	3	3	5	3	2
5641	62	3	3	4	3	3	4	4	3	3	4	3	3
5636	62	1	2	3	4	2	5	3	3	2	4	5	3
5713	62	5	6	6	6	6	6	6	4	3	5	5	6
5630	62	6	5	5	4	5	6	6	4	4	5	3	4
5645	62	2	3	2	1	4	2	6	4	6	6	4	6
5710	62	4	3	5	4	2	2	6	4	4	3	4	4
5632	62	2	4	4	2	3	5	5	4	4	4	4	3
5631	62	3	5	5	5	5	5	4	4	3	5	4	4
5639	62	4	6	5	4	5	5	4	4	2	5	3	3
5633	62	4	4	4	3	4	4	4	4	3	4	3	3
5643	62	2	3	5	5	5	4	3	4	3	4	4	3
5709	62	5	5	6	5	6	6	6	5	6	6	6	5
5642	62	4	6	5	5	6	5	6	5	4	6	5	5
5711	62	5	5	5	5	5	5	5	5	5	5	5	5
5712	62	5	4	4	4	4	4	5	5	5	6	6	5
5637	62	3	5	5	4	4	6	6	6	2	6	3	4
5720	62	6	6	6	6	6	6	6	6	6	6	6	6
5722	62	6	6	6	6	6	6	6	6	6	6	6	6
5635	62	6	6	6	4	6	6	6	6	6	6	6	6
5717	62	4	2	4	3	3	5	4	6	2	6	6	6
23	63	4	5	6	5	6	3	2	1	5	4	4	5
24	63	6	5	6	6	6	5	1	1	1	999	1	1
20	63	5	6	6	5	5	6	5	3	4	999	3	1
652	63	2	4	5	4	3	5	4	3	3	4	5	5
27	63	1	6	3	6	4	5	3	3	4	6	6	6
646	63	2	4	5	5	5	5	3	3	1	4	3	1
649	63	4	3	3	3	4	4	3	3	4	4	1	2
21	63	2	3	3	2	3	2	3	3	4	2	2	3
22	63	4	5	6	2	5	5	6	4	6	4	5	2
644	63	5	5	5	4	5	1	4	4	1	5	3	2
651	63	4	4	5	5	5	5	5	5	5	5	5	4
648	63	6	3	5	2	4	3	5	5	1	1	1	3
653	63	6	3	5	2	4	3	5	5	1	1	1	3
640	63	4	3	5	3	4	4	4	5	4	2	5	1
26	63	6	6	6	6	6	6	6	6	3	6	4	6
641	63	6	6	6	6	6	6	6	6	1	1	1	1
1710	64	6	6	6	6	6	6	4	1	1	3	1	3
2265	64	4	6	6	6	5	5	3	1	2	4	3	1
1704	64	2	5	4	3	3	5	1	1	1	1	1	1
2261	64	4	4	4	4	4	4	3	2	3	3	3	1
2269	64	6	3	5	4	5	6	4	3	4	5	3	2
1707	64	1	4	4	4	4	4	4	3	2	3	2	1
2263	64	1	2	3	4	2	3	3	3	4	6	6	6
2275	64	4	5	4	4	5	6	2	3	4	5	4	3
2276	64	4	5	4	4	5	6	2	3	4	4	4	3
1702	64	6	6	5	4	5	6	5	4	5	5	5	1
1709	64	1	4	6	2	3	5	1	4	1	6	1	2
2264	64	5	6	6	6	6	6	6	5	6	6	6	2
2258	64	5	6	4	4	5	6	4	5	3	4	4	3
2271	64	5	6	6	6	6	6	1	5	1	5	3	1
1712	64	6	6	6	6	6	6	6	6	6	6	6	3
2257	64	6	3	6	5	6	6	6	6	3	1	3	2
2262	64	2	4	5	5	3	5	6	6	2	6	5	5
1715	64	6	6	3	2	2	5	6	6	6	5	4	5
2270	64	6	4	4	2	5	6	5	6	3	6	4	5
3472	65	1	1	1	1	1	1	1	1	1	1	1	1
3090	65	4	6	4	4	4	3	4	2	2	4	2	3
2490	65	2	6	5	4	4	4	3	2	1	1	1	1
3096	65	2	3	3	4	4	4	2	2	2	2	2	2
3088	65	1	1	1	1	1	2	2	2	2	2	2	1
2493	65	1	2	3	4	3	2	1	2	3	3	3	3
2484	65	5	6	6	4	6	6	5	3	1	4	2	3
2486	65	6	4	5	4	4	4	4	3	3	4	5	3
3089	65	3	3	3	3	3	3	3	3	2	2	2	2
2489	65	1	2	3	4	3	3	2	3	3	4	3	2
3099	65	6	4	3	4	3	5	6	4	3	5	5	3
3091	65	2	5	5	5	5	5	4	4	4	4	5	2
3098	65	2	3	3	5	5	5	5	5	4	5	1	2
2485	65	1	6	6	6	6	6	6	6	6	6	6	6
2494	65	2	1	6	6	6	6	6	6	3	3	1	6
3093	65	3	3	4	4	4	3	4	999	5	4	3	2
4454	66	6	2	5	4	2	3	5	1	3	2	2	1
4443	66	5	6	6	6	5	6	4	1	1	5	6	3
3853	66	5	5	4	4	4	5	4	1	5	5	4	2
3855	66	4	6	999	4	5	1	4	1	1	3	5	1
4442	66	2	6	6	6	6	6	3	1	1	6	6	4
3860	66	6	6	6	6	6	6	1	1	4	6	6	6
3862	66	5	5	5	5	4	3	1	1	2	4	3	4
3856	66	6	6	5	999	4	6	999	2	6	999	6	1
3854	66	4	5	3	3	6	4	5	2	1	3	1	1
4447	66	4	6	3	5	6	4	5	4	999	5	5	2
3864	66	6	6	5	4	6	5	4	4	5	6	4	2
3863	66	6	6	6	6	6	5	6	5	999	6	1	6
3861	66	5	6	4	3	4	5	5	5	4	5	6	2
3850	66	6	3	6	3	6	6	4	5	2	5	1	4
4452	66	4	4	4	5	5	4	2	5	5	5	2	5
218	67	1	4	4	3	6	1	2	1	1	1	1	2
841	67	2	1	2	1	3	2	3	2	1	2	2	4
222	67	2	5	4	5	4	5	4	3	3	4	4	4
824	67	2	5	4	4	4	5	4	3	2	4	4	3
828	67	1	1	6	3	3	4	4	3	3	4	5	2
839	67	2	3	2	3	2	3	2	3	2	3	3	4
152	67	2	5	5	3	6	6	5	4	4	5	5	1
221	67	2	5	5	3	5	6	4	4	4	3	3	5
835	67	2	4	3	3	3	6	4	4	3	2	4	1
830	67	2	4	3	3	3	6	4	4	2	4	2	2
836	67	6	2	5	4	6	6	4	4	1	6	6	3
153	67	6	2	4	5	5	6	4	4	1	3	1	2
833	67	2	1	2	2	1	2	2	4	3	2	2	2
826	67	5	5	5	4	5	6	6	5	4	4	1	1
832	67	6	6	6	5	5	6	5	5	1	6	6	3
834	67	6	3	2	5	4	3	5	6	4	2	5	3
2023	68	6	6	6	5	4	5	4	1	1	2	2	1
1451	68	2	6	6	2	2	5	3	1	1	5	1	2
2037	68	4	3	5	4	5	5	2	1	1	1	2	2
1462	68	6	6	5	5	5	4	4	2	2	5	1	2
1449	68	2	2	3	3	2	3	4	2	4	3	3	3
1447	68	4	6	6	3	5	6	2	2	1	1	1	1
2027	68	3	5	6	5	3	4	6	3	1	2	1	4
2022	68	4	5	3	4	3	4	6	3	4	5	3	2
2036	68	3	4	3	4	4	6	5	3	2	3	1	3
1448	68	3	3	3	3	3	3	3	3	3	3	3	3
1452	68	6	6	4	5	4	5	4	4	3	4	4	3
2028	68	1	2	3	2	1	2	3	4	2	3	2	2
2020	68	2	2	3	4	2	4	2	4	2	4	3	1
2034	68	4	5	6	4	5	6	6	5	2	6	4	4
1455	68	5	5	4	5	5	5	5	5	4	5	4	6
1457	68	5	6	6	6	6	6	6	6	6	6	6	6
2030	68	5	6	3	2	1	6	6	6	1	1	1	1
2021	68	3	6	5	4	5	6	5	6	1	2	4	5
1450	68	2	3	1	4	2	5	3	6	1	4	6	2
3334	69	4	6	5	2	6	6	5	3	1	4	1	3
3337	69	4	6	4	2	5	6	5	3	1	4	1	4
3338	69	4	6	5	4	6	6	4	3	1	4	1	3
2721	69	4	6	4	2	6	6	4	3	1	4	1	3
3347	69	1	6	5	2	6	6	6	4	1	4	2	1
2726	69	4	6	4	3	6	6	6	4	1	4	1	1
2717	69	4	6	5	2	6	6	5	4	1	4	1	3
2724	69	5	6	5	3	6	6	5	4	4	4	1	5
2723	69	6	6	4	2	5	6	3	4	1	4	1	1
2719	69	4	6	4	3	6	6	6	6	1	6	1	3
2720	69	6	6	6	5	6	6	6	6	6	6	2	5
2711	69	4	6	4	2	4	6	4	6	1	3	1	2
4667	70	6	6	6	4	5	3	6	2	3	4	1	5
4091	70	2	4	6	4	3	6	5	3	2	6	4	2
4089	70	6	3	6	5	6	6	5	3	2	3	2	4
4083	70	1	4	2	3	5	6	4	3	5	4	4	3
4087	70	6	6	6	5	6	6	3	3	1	2	1	2
4093	70	2	5	3	6	5	6	6	4	1	5	2	2
4657	70	6	6	5	4	6	6	4	4	5	3	4	1
4665	70	3	4	5	6	2	4	4	4	1	4	4	1
4086	70	4	4	4	6	3	6	5	5	3	5	4	3
4080	70	4	4	2	5	4	5	2	5	1	4	4	1
4082	70	3	4	5	6	6	6	6	6	6	6	6	4
4092	70	6	6	5	6	6	6	6	6	2	6	1	4
454	71	1	1	1	1	1	1	1	1	1	1	1	1
447	71	1	1	1	1	1	1	1	1	1	1	1	4
1077	71	2	1	1	1	1	1	1	1	1	1	1	1
456	71	2	3	6	6	6	6	3	2	6	6	6	2
1064	71	4	4	5	3	3	4	3	2	3	3	3	1
444	71	1	1	1	2	2	2	2	2	2	2	2	2
1070	71	4	4	6	4	4	4	6	3	2	5	3	4
1072	71	2	3	5	3	4	5	5	3	2	3	2	1
446	71	1	1	2	3	4	6	2	3	1	2	1	1
1079	71	3	3	2	2	1	1	4	4	5	5	6	2
449	71	4	5	5	5	5	5	6	5	5	5	6	5
1080	71	5	5	5	5	5	5	5	5	5	5	5	5
1081	71	6	6	6	5	5	5	5	5	5	6	6	3
1076	71	5	6	5	4	5	6	4	5	2	3	3	1
1074	71	5	5	6	5	6	6	6	6	6	6	6	6
443	71	6	6	6	6	6	6	6	6	6	6	6	6
455	71	6	6	6	6	6	6	6	6	6	6	6	6
770	72	6	6	6	6	6	6	2	2	6	6	6	6
767	72	3	2	6	6	5	6	5	3	1	5	6	1
162	72	2	3	5	6	2	5	5	3	4	4	1	2
161	72	3	4	5	6	5	5	5	3	5	6	6	2
775	72	4	4	6	5	4	6	3	3	2	3	4	3
167	72	6	6	5	6	6	6	3	3	1	3	1	3
778	72	6	5	6	6	6	6	6	5	6	6	6	6
774	72	1	1	1	3	4	5	6	5	1	3	2	2
168	72	4	6	5	3	3	1	6	5	4	3	1	2
780	72	2	6	6	6	6	6	6	6	6	6	4	5
776	72	2	4	6	3	3	6	6	6	2	3	2	1
773	72	6	6	6	6	6	6	6	6	6	6	6	5
779	72	6	6	6	6	6	6	6	6	6	6	6	5
166	72	6	6	6	6	6	6	6	6	6	6	6	6
768	72	6	6	6	6	6	6	6	6	6	6	6	6
164	72	6	6	6	6	6	6	6	6	6	6	1	3
169	72	6	4	6	5	5	6	6	6	6	6	6	6
2290	73	6	6	6	6	6	6	1	1	1	1	1	1
2280	73	4	5	6	4	6	5	1	2	1	4	2	2
2283	73	3	5	6	4	6	6	5	3	4	6	6	3
1726	73	3	5	4	3	4	6	5	3	1	6	3	3
1727	73	5	6	6	4	5	5	3	3	2	5	2	2
1719	73	5	4	6	4	4	6	5	4	3	6	5	5
1718	73	5	5	5	5	5	5	5	5	5	5	5	4
2284	73	3	5	5	4	4	4	5	5	4	4	4	2
1720	73	6	6	6	6	6	6	6	6	6	6	6	6
1728	73	6	6	6	6	6	6	6	6	6	6	6	6
1729	73	6	6	6	6	6	6	6	6	6	6	6	6
1723	73	6	6	5	5	4	5	6	6	4	4	4	4
2278	73	5	6	6	3	2	5	2	6	1	6	6	2
1319	74	1	6	6	6	6	6	1	1	1	1	1	1
1897	74	6	5	4	5	5	4	4	3	3	4	2	1
1316	74	4	3	4	4	4	4	3	3	1	3	2	4
1308	74	5	4	4	4	4	4	2	3	4	4	2	2
1310	74	5	4	6	5	3	5	1	3	3	3	5	3
1318	74	5	4	4	3	4	6	5	4	4	3	5	1
1884	74	6	6	6	6	6	6	6	5	6	6	6	6
1894	74	6	6	6	6	6	6	6	5	6	6	6	6
1889	74	6	6	6	5	6	6	6	5	4	6	5	2
1891	74	6	3	4	2	4	5	3	5	3	4	4	4
1309	74	4	5	6	6	3	3	3	5	3	1	1	4
1886	74	6	6	6	6	6	6	6	6	6	6	6	5
1887	74	6	6	6	6	6	6	6	6	6	6	6	6
1892	74	6	6	6	6	6	6	6	6	2	6	6	4
1896	74	6	6	2	6	6	6	6	6	1	1	6	2
1314	74	2	6	5	4	6	6	4	6	5	6	6	3
2791	75	1	6	6	5	6	4	2	1	1	5	1	1
3408	75	1	1	1	1	1	1	1	1	1	1	1	1
3403	75	1	1	1	1	1	1	1	1	1	1	1	2
2788	75	6	5	5	4	5	6	2	2	3	3	4	4
2783	75	3	5	6	4	5	4	4	3	3	4	5	5
2787	75	3	6	6	5	6	6	6	4	3	6	6	3
3410	75	3	3	4	4	4	4	4	4	4	4	4	1
2790	75	4	4	4	4	4	4	4	4	4	4	4	4
2784	75	6	6	6	6	6	6	6	6	6	6	6	6
2789	75	6	6	6	6	6	6	6	6	6	6	6	6
3406	75	6	6	6	6	6	6	6	6	6	6	6	6
2793	75	6	6	6	6	6	6	6	6	1	6	6	6
2786	75	6	6	6	6	6	6	6	6	4	4	4	1
2792	75	6	6	6	6	6	6	6	6	6	6	1	6
2578	76	6	6	6	6	6	4	999	1	2	6	1	3
2581	76	5	3	6	5	6	6	2	1	2	4	1	4
3189	76	1	1	1	1	1	1	1	1	1	1	1	4
3187	76	6	5	5	4	5	6	1	2	1	4	1	2
2583	76	6	5	6	4	5	6	3	3	1	4	4	4
2579	76	5	6	6	4	6	6	6	4	5	4	2	2
3190	76	3	5	5	4	6	6	5	4	4	2	4	3
2577	76	4	4	4	4	4	4	4	4	4	4	4	4
2582	76	5	5	5	5	5	5	5	5	5	5	5	2
3185	76	1	1	6	6	6	6	6	6	6	6	6	6
2584	76	4	6	6	6	6	6	6	6	5	6	5	6
3191	76	6	6	6	6	6	6	6	6	6	6	6	1
3188	76	6	2	6	2	3	6	6	6	1	6	1	1
278	79	4	1	6	5	6	5	4	1	1	2	2	1
890	79	6	6	6	4	5	5	4	1	2	4	3	4
889	79	1	4	1	2	2	4	4	1	6	6	2	3
271	79	2	6	5	5	6	6	3	1	1	1	1	4
261	79	1	6	6	1	1	6	2	1	1	1	1	1
878	79	5	2	3	1	4	1	4	2	3	2	2	3
887	79	6	5	2	5	2	5	3	2	2	5	2	5
888	79	1	5	5	2	1	5	2	2	5	5	5	5
258	79	3	4	5	3	3	4	2	2	1	3	2	2
274	79	2	4	4	5	4	4	5	3	4	4	2	1
893	79	2	1	4	6	1	5	4	3	3	2	6	5
264	79	1	1	2	5	6	4	4	3	6	6	1	3
275	79	2	6	5	5	6	6	3	3	1	1	1	4
879	79	2	3	3	4	4	5	3	3	4	4	5	3
265	79	1	2	6	2	5	6	2	3	1	1	2	4
260	79	1	6	4	6	5	6	6	5	4	4	4	5
272	79	5	5	6	5	5	5	6	5	5	5	2	5
59	79	5	1	5	5	5	5	5	5	5	5	5	3
277	79	2	3	5	4	3	4	4	5	3	5	4	4
894	79	2	5	4	5	3	1	1	5	2	5	5	2
880	79	3	6	6	3	3	6	3	6	3	1	1	1
16	80	1	4	2	3	2	4	5	1	2	4	2	2
625	80	2	6	1	5	2	2	5	1	1	5	5	2
12	80	3	1	3	6	2	5	4	1	1	4	1	1
2	80	3	2	5	3	3	4	4	1	1	4	4	2
633	80	2	4	5	4	2	4	3	1	5	5	2	1
627	80	2	4	4	4	2	3	4	2	1	2	3	1
14	80	3	4	6	5	4	3	5	3	1	5	4	2
8	80	3	4	4	3	3	5	4	3	4	4	3	1
9	80	2	3	2	4	2	3	4	3	2	4	5	2
624	80	3	3	5	5	4	4	3	3	5	1	1	2
4	80	2	5	5	5	5	5	2	3	4	5	1	5
638	80	2	5	2	4	3	5	4	4	2	4	3	3
11	80	3	5	5	5	1	4	4	4	3	3	4	6
629	80	2	1	5	5	3	6	6	5	5	4	1	3
17	80	6	6	6	5	6	6	6	5	6	6	6	6
637	80	5	4	4	3	3	5	6	5	2	3	4	3
7	80	6	6	6	6	6	6	6	6	6	6	6	3
2081	82	2	6	6	6	3	5	4	1	3	6	2	4
2077	82	999	6	6	6	6	3	3	1	6	1	1	1
2074	82	1	4	6	4	1	6	4	3	2	2	1	1
2069	82	2	4	4	5	6	6	4	3	1	6	5	1
1491	82	999	6	2	6	6	6	4	3	1	6	1	1
2068	82	2	1	2	1	2	6	3	3	1	6	1	1
1498	82	1	6	6	6	4	6	2	3	2	2	1	1
2078	82	2	6	6	5	6	6	2	3	1	6	4	1
1495	82	2	6	6	5	6	6	2	3	1	5	4	1
1497	82	3	4	6	6	6	6	2	3	1	6	5	1
2063	82	1	2	1	2	3	4	2	3	5	2	5	2
2066	82	2	6	6	4	6	6	6	4	1	4	1	1
2079	82	2	4	6	5	6	6	5	4	5	6	1	1
2076	82	6	5	4	4	6	6	3	4	1	6	1	1
1506	82	2	4	6	5	3	6	3	6	1	6	1	1
2596	83	2	6	5	3	6	6	4	1	1	1	1	3
2592	83	2	2	999	2	1	3	4	1	3	2	2	1
2597	83	1	6	5	6	4	6	2	1	1	4	1	3
2600	83	3	6	5	5	4	6	2	1	2	4	3	2
2602	83	2	3	5	5	4	5	2	1	2	4	3	3
2594	83	2	1	4	2	2	4	2	1	1	4	5	3
2588	83	1	2	3	2	4	3	2	1	3	4	3	4
2653	83	3	4	6	6	6	2	1	1	1	5	1	1
2591	83	3	4	5	4	3	3	4	2	1	3	4	4
2595	83	3	4	5	1	1	4	3	2	2	2	2	1
2590	83	2	4	5	6	5	5	2	2	6	3	1	1
2599	83	6	1	4	5	6	2	2	3	2	4	4	1
2603	83	1	1	3	3	1	4	6	4	1	2	4	1
2589	83	3	1	4	4	3	2	3	4	5	5	2	3
2601	83	2	6	5	4	6	2	2	6	6	5	3	6
2854	84	2	1	5	5	5	5	5	1	1	5	1	1
3459	84	3	6	6	6	6	5	3	1	4	1	1	1
2869	84	2	6	6	4	5	6	2	1	1	1	1	2
2852	84	6	6	6	4	5	6	2	1	1	1	1	2
2856	84	6	6	6	4	5	6	2	1	1	1	1	2
3454	84	6	6	6	6	5	2	2	1	1	1	1	1
3457	84	6	4	6	4	5	6	1	1	1	5	3	1
2866	84	3	6	1	4	5	3	1	1	1	3	3	1
2867	84	4	6	1	4	5	3	1	1	1	3	3	1
3469	84	1	5	4	6	5	1	1	1	1	1	1	1
2853	84	5	6	6	6	5	5	3	2	2	5	1	2
2860	84	2	4	3	4	4	4	4	3	3	4	4	3
2855	84	1	5	4	6	4	4	6	4	5	5	1	1
3466	84	5	6	5	4	5	6	2	4	1	5	2	4
3456	84	4	6	4	6	3	1	2	4	6	4	4	2
2870	84	5	3	6	6	5	5	3	5	5	6	1	4
3468	84	4	4	5	5	6	6	6	6	3	4	1	2
3462	84	6	6	6	6	5	6	6	6	6	6	4	6
4204	85	3	6	6	5	6	5	2	1	5	6	6	6
3603	85	4	6	6	5	6	5	2	1	4	6	6	2
4193	85	1	6	6	4	6	4	2	1	4	5	5	1
4200	85	3	6	6	4	6	4	2	1	4	6	6	5
3597	85	4	6	6	5	6	4	2	1	4	5	6	3
4198	85	5	6	6	5	6	4	2	1	4	6	6	6
4196	85	3	6	6	5	5	3	2	1	4	6	6	5
3606	85	3	6	6	4	6	3	2	1	6	5	6	2
3596	85	4	6	6	5	6	3	2	1	4	6	6	6
3601	85	4	6	6	5	6	3	2	1	2	3	6	4
3594	85	4	6	6	5	5	3	2	1	4	6	6	3
3595	85	4	6	6	5	5	3	2	1	4	5	6	1
4189	85	4	6	6	5	5	3	2	1	4	6	1	6
3609	85	6	6	6	5	6	3	2	1	5	6	4	3
3600	85	2	6	6	5	6	2	2	1	4	6	6	4
4201	85	4	6	6	5	6	2	2	1	4	6	6	2
4437	86	3	6	5	6	6	6	4	1	1	5	3	3
4440	86	3	5	5	5	6	3	5	2	3	4	2	4
3846	86	3	4	4	4	4	4	3	2	4	4	2	1
3843	86	1	2	3	4	3	4	2	2	1	2	1	1
3842	86	4	5	6	4	5	6	4	3	1	5	4	2
4432	86	2	4	5	5	4	6	4	4	4	3	4	4
4433	86	3	3	5	6	2	4	1	4	6	4	4	2
4430	86	2	3	5	3	3	5	6	5	3	4	3	5
4436	86	2	2	1	6	2	5	5	5	3	4	3	1
3836	86	3	3	2	4	4	6	4	5	2	3	5	3
3839	86	2	6	4	3	4	6	6	6	6	6	5	5
4435	86	2	6	4	3	4	6	6	6	6	6	5	5
3835	86	2	5	5	5	5	6	6	6	1	5	1	1
4427	86	4	1	3	2	3	6	3	6	1	4	2	1
918	87	6	5	4	5	6	2	1	1	5	1	3	3
929	87	3	1	4	4	3	3	4	2	2	1	6	2
932	87	2	6	2	2	3	5	2	2	5	5	4	2
37	87	4	5	1	2	3	2	1	2	3	2	1	2
40	87	2	1	6	5	3	4	6	3	5	2	1	1
671	87	3	6	6	6	5	2	4	3	5	4	3	4
43	87	4	5	6	5	4	3	3	3	2	4	4	1
920	87	2	6	2	2	3	3	2	3	4	2	3	2
934	87	2	5	6	1	4	1	1	3	4	3	2	5
926	87	3	4	5	6	4	6	6	4	5	3	5	3
47	87	6	1	2	3	4	5	6	4	5	6	2	6
925	87	2	6	5	3	6	6	5	4	1	1	4	1
34	87	2	5	4	3	2	6	5	4	3	3	2	2
936	87	2	5	4	3	2	6	5	4	3	3	2	3
41	87	2	2	3	4	6	5	3	4	2	3	6	4
57	87	2	6	6	3	4	6	2	4	6	3	6	2
927	87	2	6	6	3	4	6	2	4	6	3	6	2
924	87	4	1	3	2	4	6	5	5	6	6	3	6
54	87	2	2	4	3	2	4	4	5	4	5	3	3
922	87	1	6	6	6	5	4	3	5	4	3	3	6
36	87	4	1	6	2	3	6	2	5	1	1	1	2
56	87	2	6	2	2	1	6	6	6	2	2	2	2
915	87	3	5	2	3	2	6	6	6	6	5	4	6
916	87	6	6	6	6	6	6	6	6	6	6	6	6
315	88	5	1	6	3	4	2	6	1	2	5	1	2
656	88	2	3	4	2	1	5	5	1	1	5	4	1
664	88	4	2	3	3	4	5	5	1	3	3	4	1
319	88	5	1	5	5	3	5	5	1	1	5	4	4
296	88	2	4	4	3	2	1	3	1	3	2	3	1
661	88	4	1	5	4	3	3	4	3	4	4	3	2
659	88	3	6	3	3	6	1	2	3	6	5	6	6
309	88	1	6	6	6	6	6	6	6	6	6	6	6
2168	89	2	1	6	5	6	3	3	1	3	6	2	4
2153	89	1	3	4	3	1	1	3	1	2	6	2	2
2149	89	5	5	4	4	4	4	2	1	2	1	2	1
1588	89	6	5	6	3	5	6	1	1	1	2	3	2
2156	89	1	6	6	5	6	6	4	2	1	3	1	1
1589	89	6	6	6	6	6	6	2	2	2	6	6	6
2150	89	1	6	6	5	3	2	1	2	6	6	4	2
2160	89	1	6	5	5	4	5	4	3	4	2	5	1
1580	89	2	2	4	3	4	5	4	3	4	3	4	5
2147	89	2	3	2	2	2	3	2	3	3	3	2	3
1598	89	3	6	5	3	6	6	6	4	6	2	6	5
1585	89	5	3	6	6	6	6	6	4	3	4	3	6
2165	89	5	4	3	3	4	5	5	4	3	4	2	4
1590	89	2	4	2	1	3	5	4	4	2	5	1	1
1582	89	3	4	5	4	3	4	4	4	5	5	4	4
1592	89	3	4	4	3	3	4	3	4	4	5	2	1
1591	89	5	2	3	5	2	2	3	4	2	4	2	5
1578	89	2	4	3	4	4	4	1	4	1	4	4	5
1594	89	2	6	6	2	6	6	6	5	6	4	2	3
2163	89	1	6	6	6	6	6	6	6	6	6	6	6
2159	89	6	6	6	6	6	6	6	6	6	6	6	5
1572	89	6	6	6	6	6	6	6	6	6	6	6	6
1433	90	2	4	3	3	2	1	1	1	6	6	1	5
1430	90	2	6	1	2	3	4	6	2	1	6	1	2
1431	90	2	6	3	1	5	5	4	2	4	6	6	5
1994	90	2	4	4	3	4	4	4	2	2	4	2	2
1434	90	1	6	6	3	6	4	6	3	6	6	6	6
2006	90	1	6	6	6	5	6	4	3	1	4	1	4
1443	90	6	4	4	4	5	5	3	3	4	6	5	2
2003	90	3	6	4	1	2	5	6	4	1	5	1	4
1423	90	1	6	4	5	3	1	5	4	1	4	1	1
1992	90	3	5	2	3	4	3	4	4	1	4	4	4
1995	90	4	5	4	3	2	4	3	4	3	5	4	3
2001	90	4	3	4	4	3	2	3	4	3	4	3	4
2019	90	2	6	5	4	4	1	3	4	2	1	3	3
1419	90	1	1	6	6	6	6	3	5	6	6	5	5
1424	90	1	5	6	3	4	5	2	5	5	6	4	3
1996	90	1	2	1	1	2	6	6	6	1	6	5	3
2002	90	1	1	6	3	6	6	6	6	6	6	3	6
1435	90	1	1	2	3	5	2	6	6	6	6	6	6
1436	90	2	5	5	2	2	5	5	6	2	4	1	2
1421	90	1	1	6	1	5	6	4	6	1	6	5	5
2013	90	2	6	6	4	1	6	4	6	1	4	4	1
1444	90	1	2	3	5	3	5	4	6	2	5	6	6
2005	90	6	6	4	5	4	2	2	6	5	5	6	2
3286	91	6	6	4	6	5	6	3	1	3	4	3	1
3200	91	4	3	5	4	6	4	3	1	1	1	2	2
3198	91	2	5	5	4	5	4	2	1	1	5	5	4
3287	91	2	3	3	3	3	3	2	1	4	5	5	1
2646	91	6	1	2	2	6	6	1	1	1	4	1	1
3194	91	2	4	6	5	5	6	4	2	3	4	1	5
3268	91	2	3	2	3	2	3	3	2	3	2	2	2
3193	91	6	4	2	6	4	6	2	2	1	1	1	1
2670	91	2	3	4	5	4	3	2	2	3	2	1	2
3203	91	3	6	6	4	5	2	2	2	4	5	3	3
2659	91	3	5	2	6	4	4	1	2	3	6	1	4
2649	91	2	4	6	4	6	6	4	3	4	5	3	3
2647	91	1	5	1	1	3	5	3	3	6	3	2	4
2665	91	2	4	3	6	5	6	6	4	2	4	1	2
3285	91	3	6	5	4	5	4	6	4	3	5	1	4
2664	91	4	5	6	5	4	4	6	4	3	4	1	1
3205	91	4	6	6	5	5	5	5	4	3	5	3	1
2654	91	2	3	2	3	5	4	5	4	5	4	5	3
2656	91	2	1	6	3	6	3	4	4	1	3	1	2
2848	91	2	4	3	5	4	5	3	4	6	6	6	6
2667	91	5	4	5	6	4	5	3	4	3	5	6	3
2651	91	3	4	5	4	6	1	2	4	2	3	4	3
2672	91	3	2	4	5	5	5	5	5	2	4	2	1
3195	91	5	5	5	5	5	5	5	5	1	5	1	1
2661	91	1	1	6	6	6	6	6	6	6	6	6	6
2666	91	2	1	3	1	1	6	6	6	1	2	5	2
2644	91	2	3	3	4	2	6	5	6	3	2	4	4
2645	91	5	6	5	3	6	6	5	6	3	2	5	3
2650	91	2	4	3	3	4	4	5	6	3	2	5	2
3262	91	2	4	3	2	4	4	5	6	3	2	5	1
3208	91	2	6	5	4	6	5	4	6	6	5	6	2
3261	91	5	1	1	1	1	6	1	6	1	1	1	1
2847	92	4	1	6	3	2	6	3	1	1	5	1	1
3207	92	1	6	5	6	6	5	2	1	1	1	1	1
2823	92	1	4	4	4	5	5	2	1	1	2	1	1
2830	92	2	1	6	2	6	5	2	1	3	1	1	1
2840	92	2	1	4	6	1	5	2	1	1	3	1	4
3448	92	4	1	4	2	2	5	2	1	4	4	1	2
3206	92	4	6	4	4	5	4	2	1	3	4	1	2
3292	92	2	6	6	2	1	6	1	1	6	6	6	6
2844	92	4	3	3	3	2	4	1	1	1	2	1	3
3291	92	2	6	4	3	4	5	4	2	3	3	3	1
2837	92	5	5	5	5	5	4	4	2	2	2	2	3
2831	92	1	5	4	5	3	4	3	2	1	2	2	1
3267	92	2	2	2	2	2	2	2	2	2	2	2	2
3278	92	1	2	3	1	3	4	1	2	1	1	1	1
3444	92	5	5	6	6	3	4	5	3	4	4	4	5
3293	92	1	1	6	4	5	6	4	3	1	3	1	1
3437	92	2	2	4	4	4	1	4	3	4	4	2	4
2832	92	2	6	5	6	6	6	3	3	4	2	1	1
3441	92	3	3	3	3	3	3	3	3	3	3	3	3
2842	92	2	6	5	4	6	6	2	3	1	3	1	4
2824	92	2	1	4	4	6	6	4	4	3	5	1	5
3253	92	2	6	5	5	5	5	4	4	1	4	1	3
2826	92	6	6	5	4	3	5	6	5	2	6	1	3
3257	92	4	6	3	2	2	3	5	5	2	6	1	4
2827	92	4	2	4	4	5	5	4	5	2	5	3	3
2822	92	5	2	5	3	5	5	4	5	3	5	3	1
2838	92	1	5	4	3	3	4	4	5	3	5	3	5
3254	92	3	3	1	1	1	4	6	6	1	1	1	1
2821	92	4	3	2	3	2	4	6	6	1	4	2	5
2849	92	2	1	2	4	1	6	5	6	6	5	3	6
2818	92	1	6	6	5	2	6	3	6	2	3	6	5
3277	93	2	2	3	4	4	4	4	2	2	4	2	3
3439	93	2	2	2	2	2	2	2	2	2	2	2	3
3280	93	6	6	6	6	5	6	1	2	1	2	1	1
3273	93	4	3	4	3	4	4	4	3	1	3	1	2
3282	93	2	3	4	5	3	4	2	3	1	3	1	3
3452	93	2	2	2	2	3	2	1	3	999	2	1	3
3440	93	6	6	6	6	3	6	6	4	3	4	1	2
3276	93	6	5	6	6	4	6	6	4	3	6	4	6
3283	93	6	3	4	4	4	5	5	4	1	4	3	3
3442	93	2	2	3	4	4	5	3	4	3	5	1	3
3272	93	999	2	3	2	2	2	3	4	2	1	2	2
3279	93	2	3	4	5	4	5	3	5	3	2	3	3
3450	93	1	6	6	6	6	6	6	6	6	6	6	6
3447	93	6	6	6	5	6	3	6	6	3	5	4	6
3275	93	1	2	2	6	6	2	4	999	3	4	3	2
4026	94	2	1	4	6	2	6	1	1	1	6	1	2
4041	94	3	3	4	4	4	4	6	2	1	2	3	3
4033	94	6	6	6	6	6	6	2	2	2	6	5	3
4617	94	6	6	6	6	6	6	2	2	2	6	5	3
4023	94	6	5	4	3	4	6	1	2	3	4	1	1
4036	94	2	4	2	3	3	4	5	3	6	6	5	6
4040	94	1	5	3	3	4	4	4	3	4	4	4	3
4630	94	6	5	5	6	6	6	3	3	6	6	4	2
4025	94	5	3	4	6	5	4	3	3	1	4	4	1
4030	94	2	3	4	4	6	4	4	4	2	5	3	5
4052	94	3	4	4	4	4	4	3	4	4	4	2	2
4627	94	4	6	4	4	3	6	2	4	3	4	4	1
4018	94	2	4	5	4	5	6	6	5	2	5	1	4
4042	94	3	3	6	4	5	6	5	5	3	999	2	1
4608	94	3	4	4	3	4	5	5	5	2	3	2	2
4020	94	2	4	4	2	4	4	5	5	5	5	5	4
4606	94	6	6	6	6	5	4	5	5	6	6	4	2
4044	94	1	6	4	3	5	6	6	6	1	4	3	1
4022	94	1	2	3	1	1	6	6	6	6	6	3	4
4046	94	6	6	6	6	6	6	6	6	6	6	6	6
4031	94	6	6	6	6	6	6	6	6	1	6	6	4
4604	94	6	4	4	5	3	6	6	6	5	6	6	6
4024	94	2	3	2	4	4	5	5	6	3	3	2	1
4628	94	2	3	3	6	6	5	4	6	2	6	6	3
4039	94	1	5	5	5	5	5	2	6	6	6	6	2
4019	94	2	4	2	4	2	4	2	6	5	2	4	2
4599	95	6	6	6	4	6	6	4	1	3	5	2	2
4597	95	2	4	3	4	4	6	4	2	2	5	3	3
4603	95	2	2	2	3	3	6	2	3	1	6	1	2
4620	95	2	4	5	6	4	6	6	4	3	5	6	6
4632	95	4	6	4	2	6	6	6	4	1	4	3	1
4600	95	3	6	6	5	6	6	5	4	3	6	3	3
4598	95	3	2	2	2	1	5	5	4	4	5	4	4
4605	95	6	1	6	1	6	6	4	4	6	4	4	2
4602	95	3	6	3	4	2	5	2	4	2	3	5	4
4611	95	6	6	6	5	999	6	999	6	5	6	4	6
4614	95	2	6	6	6	6	6	6	6	3	5	1	1
4629	95	6	1	2	4	3	6	6	6	5	6	1	3
4609	95	5	3	6	5	6	6	3	6	4	6	3	2
4373	96	3	6	6	6	5	3	4	1	1	5	5	6
3786	96	2	6	6	4	4	6	3	1	1	3	2	1
4350	96	1	6	6	6	6	6	1	1	1	5	6	1
3757	96	3	6	6	6	6	2	1	1	1	5	1	2
3775	96	3	1	4	3	2	5	3	3	2	4	3	4
3756	96	2	6	6	6	6	6	5	5	1	5	6	1
4349	96	1	6	6	6	6	6	6	6	1	6	6	6
3771	96	1	6	6	6	3	6	6	6	1	6	5	2
3759	96	1	4	6	1	6	6	6	6	1	2	3	3
3782	96	1	1	4	3	2	6	6	6	6	5	5	1
4368	96	5	6	6	2	6	6	6	6	1	5	4	2
4371	96	1	6	6	3	5	6	5	6	2	4	5	1
3755	96	6	6	6	6	6	5	5	6	1	3	1	1
3752	96	1	6	6	6	6	6	1	6	1	3	1	1
4053	96	1	6	6	6	6	6	1	6	1	3	1	1
4376	97	999	6	6	4	999	3	6	1	1	3	6	2
4377	97	1	6	6	6	6	6	1	1	1	5	3	1
4357	97	1	6	6	6	6	6	1	1	1	1	1	1
4379	97	1	6	6	6	6	6	1	1	1	1	1	1
4363	97	1	6	6	6	6	6	6	6	999	999	1	1
4348	97	1	6	6	1	6	6	6	6	1	1	1	1
4346	97	1	6	6	1	1	6	6	6	1	1	1	2
4358	97	1	1	4	3	2	6	6	6	6	5	5	1
4364	97	1	1	4	3	2	6	6	6	6	5	5	1
4359	97	6	6	6	6	6	6	6	6	1	1	6	1
4356	97	6	6	6	1	6	6	6	6	1	1	1	1
4351	97	2	6	999	5	999	6	4	6	999	4	3	4
4374	97	1	6	6	6	4	6	6	999	1	4	4	1
423	98	5	6	6	5	6	5	3	2	1	6	5	4
1037	98	5	6	6	2	6	2	3	2	2	6	5	4
435	98	5	6	5	4	6	4	6	3	2	6	6	3
1054	98	5	4	5	4	5	4	6	3	3	6	5	4
1038	98	4	5	4	5	3	5	4	3	2	5	5	4
1048	98	3	6	6	5	6	6	6	4	3	6	5	3
432	98	3	6	6	5	6	6	6	4	2	6	5	2
1042	98	5	6	6	5	6	6	6	4	2	6	5	3
1061	98	5	6	5	3	6	5	6	4	2	6	2	4
1046	98	6	6	5	6	5	6	6	6	2	6	5	6
811	99	1	6	6	4	6	6	6	6	6	6	5	3
798	99	2	6	6	4	6	6	6	6	6	6	6	2
196	99	2	6	6	4	6	6	6	6	6	6	6	6
809	99	2	6	6	4	6	6	6	6	6	6	6	6
206	99	2	6	6	4	6	6	6	6	6	6	5	2
214	99	2	6	6	4	6	6	6	6	6	6	5	6
816	99	2	6	6	4	6	6	6	6	6	6	4	2
818	99	2	6	6	4	6	6	6	6	6	6	3	6
810	99	2	6	6	4	6	6	6	6	6	6	2	6
814	99	2	6	6	4	6	6	6	6	4	6	2	6
813	99	2	6	6	4	4	6	6	6	6	6	2	2
804	99	2	6	6	4	2	6	6	6	6	6	1	3
194	99	2	6	6	4	1	6	6	6	6	6	6	3
807	99	2	6	6	2	6	6	6	6	6	6	6	2
820	99	2	6	6	2	2	6	6	6	6	6	3	2
823	99	2	4	6	4	6	6	6	6	6	6	5	2
207	99	2	1	6	3	1	6	6	6	6	6	1	4
822	99	2	1	6	2	6	6	6	6	6	6	3	2
213	99	5	6	6	4	6	6	6	6	6	6	5	2
202	99	5	6	6	4	6	6	6	6	6	6	1	3
198	99	5	2	5	3	1	5	6	6	4	1	2	2
2121	100	5	1	2	3	1	4	6	1	1	3	1	2
1544	100	2	1	1	3	6	6	4	1	2	1	3	3
1527	100	2	1	6	5	3	5	4	1	2	1	1	2
1537	100	1	1	6	5	6	6	3	1	1	1	2	1
1539	100	1	1	2	6	6	6	3	1	3	1	1	1
1531	100	3	1	2	4	5	6	3	1	1	1	2	1
2116	100	5	1	6	3	6	6	3	1	3	6	1	3
1538	100	6	1	6	1	6	6	3	1	1	1	1	1
2101	100	2	1	2	3	3	1	3	1	1	1	5	1
1530	100	1	1	3	5	2	3	2	1	1	1	1	1
1533	100	6	1	6	6	6	6	1	1	2	1	1	1
1534	100	6	1	2	2	1	6	6	4	1	5	4	1
1546	100	2	1	6	6	5	6	5	4	1	5	3	1
1526	100	5	1	4	3	2	6	6	6	3	6	3	6
2105	100	6	1	5	6	4	6	3	6	4	1	2	4
1861	101	3	6	5	4	3	6	6	4	2	6	1	3
1872	101	5	6	3	4	4	6	6	4	1	4	5	5
1871	101	6	6	4	3	4	6	6	4	2	2	4	4
1297	101	3	6	5	3	3	6	5	4	1	1	4	1
1865	101	5	6	4	3	5	6	3	4	2	2	5	1
1877	101	1	6	5	2	4	6	6	5	2	4	5	4
1879	101	3	6	6	3	4	6	6	5	6	6	6	3
1863	101	4	6	5	3	5	6	6	5	4	6	2	3
1294	101	5	6	6	3	6	6	6	5	4	5	5	6
1290	101	5	6	6	3	5	6	6	5	4	5	4	6
1286	101	5	6	6	3	4	6	6	5	4	6	6	5
1291	101	5	6	6	3	4	6	6	5	3	6	6	5
1287	101	5	6	5	5	4	6	6	5	1	6	1	2
1302	101	5	6	5	4	5	6	6	5	4	5	4	6
1878	101	5	6	5	4	4	6	6	5	1	6	4	5
1860	101	5	6	5	4	3	6	6	5	1	6	5	5
1862	101	5	6	5	4	3	6	6	5	1	6	4	4
1299	101	5	6	5	4	3	6	6	5	4	5	2	3
1303	101	5	5	5	6	6	6	6	5	3	6	3	6
1868	101	6	6	6	6	3	6	6	5	1	6	1	2
1870	101	6	6	5	4	6	6	6	5	2	6	5	3
1881	101	6	6	5	4	5	6	6	5	1	3	2	1
1874	101	6	5	3	2	4	6	6	5	2	6	6	5
1880	101	3	6	5	4	5	6	4	5	2	6	6	5
1876	101	5	6	5	5	2	6	6	6	1	5	1	4
1300	101	6	6	5	1	4	6	6	6	1	1	6	3
1289	101	6	6	4	3	4	6	6	6	3	6	1	5
2978	102	1	1	6	5	6	2	6	1	1	1	1	2
2988	102	3	4	5	6	1	5	5	1	1	3	2	1
2370	102	2	4	5	4	3	6	3	1	2	5	3	1
2384	102	2	4	1	4	3	5	3	1	2	3	4	3
2990	102	6	3	3	5	3	4	3	1	4	4	5	3
2987	102	4	6	5	3	4	6	2	1	5	6	1	2
2980	102	5	5	5	5	5	5	2	1	5	5	5	1
2378	102	2	2	5	6	6	3	2	1	1	3	5	3
2975	102	5	6	6	5	6	3	1	1	6	2	3	3
2386	102	4	6	6	6	5	1	1	1	1	2	1	1
2973	102	4	5	6	4	5	1	1	1	4	5	2	1
2395	102	2	4	5	3	2	4	5	2	3	5	4	1
2385	102	2	4	4	4	5	5	2	2	1	3	2	1
2391	102	2	2	1	4	2	4	2	2	4	4	2	6
2381	102	1	2	4	6	1	2	5	3	4	2	3	4
2377	102	3	5	5	4	5	5	4	3	3	4	2	1
2382	102	1	5	5	4	4	3	3	3	3	3	5	1
2374	102	1	1	6	5	3	4	2	3	1	2	3	4
2389	102	2	3	3	3	3	3	5	4	3	3	3	1
2979	102	2	2	4	5	6	2	3	4	5	4	3	3
[truncated: 1,150 more rows]
